# Supplementary material for: Efficacious human metapneumovirus vaccine based on AI-guided engineering of a closed prefusion trimer
Source: Nat Commun. 2024 Jul 25;15:6270. doi: 10.1038/s41467-024-50659-5 (PMC11272930; doi:10.1038/s41467-024-50659-5)
Supplement: Supplementary file 4 — Source Data [file 41467_2024_50659_MOESM4_ESM.xlsx]

## Sheet: Fig 1A-C
A								B								C

## Sheet: Fig 3A
Design	preF/interface	Total Trimer (AUC)
1	0.922898	0
2	0.877153	0
3	1.2767	0.0273349
4	8.63636	0.164626
5 (HMPV-F-trunc)	9.67391	0.187113
6	0.738647	0

## Sheet: Fig 3B
Design	preF/interface	AUC
1	0.7386	0
2	0.7218	0
3	0.7339	0
4	0.7503	0
5	0.744	0
6	0.7256	0
7	0.7715	0
8	1.9121	0.0303275
9	1.967	0.0426104
10 (HMPV-F-trunc)	9.6739	0.185118
11	1.6635	0.0231624

## Sheet: Fig 4B
	Start corrected Peakheight	Backbone ADI-61026 binding	E26F ADI-61026 binding	T49V ADI-61026 binding	T69W ADI-61026 binding	E70Q ADI-61026 binding	L78M ADI-61026 binding	A107M ADI-61026 binding	I108M ADI-61026 binding	V112R ADI-61026 binding	A116V ADI-61026 binding	R129S ADI-61026 binding	E133T ADI-61026 binding	S149Y ADI-61026 binding	Q195L ADI-61026 binding	D209E ADI-61026 binding	V231I ADI-61026 binding	S266T ADI-61026 binding	P290V ADI-61026 binding	L303R ADI-61026 binding	N313W ADI-61026 binding	H332W ADI-61026 binding	E345P ADI-61026 binding	I354M ADI-61026 binding	N404P ADI-61026 binding	S445Y ADI-61026 binding	E453P ADI-61026 binding	Q455R ADI-61026 binding	F456W ADI-61026 binding	S470L ADI-61026 binding	E26H ADI-61026 binding	T69I ADI-61026 binding	E70L ADI-61026 binding	A107V ADI-61026 binding	A116T ADI-61026 binding	Q195M ADI-61026 binding	H332Y ADI-61026 binding	Q455K ADI-61026 binding	S470W ADI-61026 binding	A107I ADI-61026 binding	S470I ADI-61026 binding	A249C_A211C ADI-61026 binding	A249C_V84C ADI-61026 binding	E21C_T32C ADI-61026 binding	T32C_P377C ADI-61026 binding	V343C_S347C ADI-61026 binding	T417C_G393C ADI-61026 binding	V104C_N457C ADI-61026 binding	E305C_N457C ADI-61026 binding
Backbone	2.12618	0.0445
E26F	0		0.0042
T49V	5.67815			0.1038
T69W	2.91923				0.0462
E70Q	1.83447					0.0522
L78M	2.11768						0.0428
A107M	0.871798							0.0189
I108M	5.86677								0.1073
V112R	11.85									0.1763
A116V	0.323323										0.0108
R129S	0.623748											0.0198
E133T	0.950372												0.0261
S149Y	5.55628													0.0979
Q195L	1.4525														0.0412
D209E	4.0069															0.0742
V231I	5.04907																0.0912
S266T	4.2174																	0.0793
P290V	0.966945																		0.0201
L303R	0.150367																			0.0374
N313W	2.88756																				0.0464
H332W	0.237362																					0.007
E345P	3.28332																						0.0625
I354M	2.23365																							0.0458
N404P	3.73634																								0.0707
S445Y	3.36056																									0.0596
E453P	3.45125																										0.0663
Q455R	0.561249																											0.0434
F456W	2.10037																												0.0451
S470L	0.293051																													0.0154
E26H	0.728764																														0.0234
T69I	0.753851																															0.0199
E70L	0.120109																																0.0092
A107V	0.682656																																	0.0208
A116T	1.92751																																		0.0557
Q195M	1.85025																																			0.0458
H332Y	1.25587																																				0.0381
Q455K	1.44693																																					0.048
S470W	0.580192																																						0.0248
A107I	0.359844																																							0.0112
S470I	0.330322																																								0.014
A249C_A211C	0.188757																																									0.0058
A249C_V84C	0.157781																																										0.0066
E21C_T32C	0.112532																																											0.0037
T32C_P377C	0.087825																																												0.0017
V343C_S347C	0.008006																																													0.0041
T417C_G393C	0.403119																																														0.0133
V104C_N457C	0.133184																																															0.0206
E305C_N457C	0.246563																																																0.0135
H368N	2.38692
D185P	3.2792
T69Y	2.27322
A116H	4.92113
A140C_A147C	5.64663
[truncated: 5 more columns]

## Sheet: Fig 4C
	4°C	58°C	63°C
---Q	0.45	0.0315	0.036
R--Q	1.14	0.855	0
-E-Q	0.58	0.5858	0.5742
--IQ	0.55	0.341	0.0055
---P	0.34	0.1802	0.0306
RE-Q	1.19	1.1305	1.0948
R-IQ	1.63	1.4833	0.2771
R--P	1.33	1.0906	0.3192
-EIQ	0.75	0.72	0.7125
-E-P	0.63	0.63	0.6237
--IP	0.47	0.2397	0.0141
REIQ	1.63	1.4833	1.4833
R-IP	1.72	1.4792	0.9288
RE-P	1.34	1.2596	1.2864
-EIP	0.77	0.7392	0.7546
REIP	1.75	1.6275	1.6625

## Sheet: Fig 5B
Time (min)	MPV-Foldon	MPV-2c	MPV-2c2		Time (min)	Molar mass in kDa MPV-Foldon		time (min)	Molar mass in kDa MPV-2c		time (min)	Molar mass in kDa MPV-2c2
0.00165	-0.02317	-0.00959	0.000186		3.79734	180.395		4.23287	163.586		4.23082	160.354
0.003317	-0.02382	-0.0105	-0.0005		3.79939	180.043		4.23491	164.089		4.23287	160.765
0.004983	-0.02407	-0.01088	-0.00137		3.80144	179.754		4.23696	163.972		4.23491	161.149
0.00665	-0.02424	-0.01046	-0.0025		3.80349	179.916		4.23901	163.686		4.23696	161.433
0.008317	-0.02445	-0.0093	-0.00359		3.80553	180.154		4.24106	163.606		4.23901	162.122
0.009983	-0.02454	-0.0079	-0.00423		3.80758	180.102		4.24311	163.457		4.24106	163.303
0.01165	-0.02429	-0.007	-0.00417		3.80963	179.866		4.24515	163.212		4.24311	163.817
0.013317	-0.02359	-0.0071	-0.00353		3.81168	179.486		4.2472	163.136		4.24515	163.794
0.014983	-0.02256	-0.00788	-0.00268		3.81373	179.296		4.24925	163.05		4.2472	163.678
0.01665	-0.02147	-0.00854	-0.00215		3.81577	179.194		4.2513	163.054		4.24925	163.613
0.018317	-0.02066	-0.00859	-0.00228		3.81782	179.021		4.25335	163.164		4.2513	163.446
0.019983	-0.02068	-0.00821	-0.00306		3.81987	178.636		4.25539	163.364		4.25335	163.468
0.02165	-0.02204	-0.00748	-0.00404		3.82192	178.448		4.25744	163.576		4.25539	163.787
0.023317	-0.0247	-0.00611	-0.00451		3.82397	178.454		4.25949	163.674		4.25744	163.915
0.024983	-0.02796	-0.00397	-0.00406		3.82601	178.449		4.26154	163.689		4.25949	163.78
0.02665	-0.03076	-0.0017	-0.003		3.82806	178.414		4.26359	163.655		4.26154	163.934
0.028317	-0.03212	-0.00019	-0.00196		3.83011	178.535		4.26563	163.568		4.26359	163.95
0.029983	-0.03173	0.00034	-0.00101		3.83216	178.549		4.26768	163.619		4.26563	163.757
0.03165	-0.03018	0.000126	0.000182		3.83421	178.326		4.26973	163.553		4.26768	163.625
0.033317	-0.02846	-0.00057	0.001453		3.83625	178.063		4.27178	163.562		4.26973	163.48
0.034983	-0.02736	-0.00158	0.002054		3.8383	178.045		4.27383	163.568		4.27178	163.394
0.03665	-0.02702	-0.00305	0.001499		3.84035	178.129		4.27587	163.501		4.27383	163.135
0.038317	-0.02696	-0.0053	0.000116		3.8424	177.983		4.27792	163.573		4.27587	162.987
0.039983	-0.02679	-0.00831	-0.00116		3.84445	177.773		4.27997	163.507		4.27792	162.859
0.04165	-0.02658	-0.01146	-0.00133		3.84649	177.458		4.28202	163.32		4.27997	162.808
0.043317	-0.02643	-0.01399	1.9e-05		3.84854	177.226		4.28407	163.171		4.28202	162.81
0.044983	-0.02641	-0.01549	0.002417		3.85059	177.013		4.28611	163.091		4.28407	162.816
0.04665	-0.02678	-0.01594	0.005024		3.85264	176.786		4.28816	163.077		4.28611	162.844
0.048317	-0.02788	-0.01561	0.006873		3.85469	176.641		4.29021	163.083		4.28816	162.848
0.049983	-0.02969	-0.01481	0.00698		3.85673	176.473		4.29226	163.048		4.29021	162.831
0.05165	-0.03162	-0.01364	0.005229		3.85878	176.26		4.29431	162.986		4.29226	162.823
0.053317	-0.03281	-0.01201	0.002738		3.86083	176.069		4.29635	162.87		4.29431	162.73
0.054983	-0.03284	-0.01002	0.000787		3.86288	175.87		4.2984	162.768		4.29635	162.588
0.05665	-0.03234	-0.00811	-7e-05		3.86493	175.717		4.30045	162.67		4.2984	162.61
0.058317	-0.03224	-0.00665	0.000168		3.86697	175.597		4.3025	162.617		4.30045	162.675
0.059983	-0.03288	-0.00566	0.001104		3.86902	175.494		4.30455	162.782		4.3025	162.713
0.06165	-0.03381	-0.0048	0.002114		3.87107	175.345		4.30659	162.982		4.30455	162.63
0.063317	-0.03454	-0.00379	0.003031		3.87312	175.082		4.30864	163.033		4.30659	162.595
0.064983	-0.03486	-0.003	0.004168		3.87517	174.876		4.31069	162.86		4.30864	162.595
0.06665	-0.03463	-0.00316	0.005495		3.87721	174.658		4.31274	162.554		4.31069	162.535
0.068317	-0.03405	-0.00441	0.006482		3.87926	174.383		4.31479	162.26		4.31274	162.481
0.069983	-0.03375	-0.00606	0.006743		3.88131	174.154		4.31683	162.024		4.31479	162.453
0.07165	-0.03416	-0.00746	0.006179		3.88336	173.967		4.31888	161.839		4.31683	162.484
0.073317	-0.0348	-0.00863	0.004745		3.88541	173.789		4.32093	161.664		4.31888	162.532
0.074983	-0.03469	-0.00977	0.002421		3.88745	173.632		4.32298	161.512		4.32093	162.575
0.07665	-0.03345	-0.01082	-0.00051		3.8895	173.497		4.32503	161.442		4.32298	162.594
0.078317	-0.03158	-0.01139	-0.0032		3.89155	173.382		4.32707	161.397		4.32503	162.565
0.079983	-0.02992	-0.01083	-0.00472		3.8936	173.286		4.32912	161.322		4.32707	162.552
0.08165	-0.02921	-0.00871	-0.00481		3.89565	173.205		4.33117	161.252		4.32912	162.574
0.083317	-0.02985	-0.00542	-0.00379		3.89769	173.118		4.33322	161.176		4.33117	162.577
0.084983	-0.03153	-0.0021	-0.00203		3.89974	172.999		4.33527	161.152		4.33322	162.6
0.08665	-0.03337	7.9e-05	8.8e-05		3.90179	172.905		4.33731	161.135		4.33527	162.645
0.088317	-0.03478	0.000647	0.002077		3.90384	172.826		4.33936	161.095		4.33731	162.68
0.089983	-0.03567	4.2e-05	0.003222		3.90589	172.752		4.34141	161.029		4.33936	162.717
0.09165	-0.03589	-0.00088	0.00299		3.90793	172.835		4.34346	160.961		4.34141	162.695
0.093317	-0.03512	-0.00139	0.001681		3.90998	172.805		4.34551	160.922		4.34346	162.648
0.094983	-0.03353	-0.00137	0.000442		3.91203	172.75		4.34755	160.887		4.34551	162.592
0.09665	-0.03188	-0.00143	4.7e-05		3.91408	172.523		4.3496	160.955		4.34755	162.631
0.098317	-0.03066	-0.0023	0.000224		3.91613	172.343		4.35165	161.027		4.3496	162.692
0.099983	-0.02974	-0.00401	0.00047		3.91818	172.237		4.3537	160.918		4.35165	162.716
0.10165	-0.02885	-0.00576	0.000554		3.92022	172.123		4.35575	160.771		4.3537	162.733
0.103317	-0.02804	-0.00669	0.000419		3.92227	172.026		4.35779	160.721		4.35575	162.647
0.104983	-0.02758	-0.00658	0.000135		3.92432	171.966		4.35984	160.67		4.35779	162.638
0.10665	-0.02757	-0.00579	-0.00036		3.92637	171.907		4.36189	160.622		4.35984	162.68
0.108317	-0.02786	-0.00499	-0.0014		3.92842	171.816		4.36394	160.599		4.36189	162.721
0.109983	-0.02829	-0.00457	-0.00312		3.93046	171.74		4.36599	160.583		4.36394	162.736
0.11165	-0.02874	-0.00433	-0.00504		3.93251	171.661		4.36803	160.576		4.36599	162.775
0.113317	-0.02894	-0.00368	-0.00631		3.93456	171.581		4.37008	160.574		4.36803	162.799
0.114983	-0.02855	-0.00246	-0.00628		3.93661	171.552		4.37213	160.538		4.37008	162.806
0.11665	-0.02754	-0.00116	-0.00478		3.93866	171.6		4.37418	160.496		4.37213	162.819
0.118317	-0.02623	-0.00042	-0.00212		3.9407	171.732		4.37623	160.475		4.37418	162.873
0.119983	-0.02532	-0.00037	0.000843		3.94275	171.783		4.37827	160.477		4.37623	162.972
0.12165	-0.0255	-0.00086	0.003111		3.9448	171.801		4.38032	160.482		4.37827	163.103
0.123317	-0.02685	-0.00168	0.004172		3.94685	171.781		4.38237	160.502		4.38032	163.229
0.124983	-0.02897	-0.00256	0.004168		3.9489	171.795		4.38442	160.539		4.38237	163.317
0.12665	-0.03137	-0.00334	0.003423		3.95094	171.858		4.38647	160.564		4.38442	163.418
0.128317	-0.03366	-0.00413	0.002007		3.95299	171.908		4.38851	160.559		4.38647	163.523
0.129983	-0.03555	-0.00509	-7.5e-05		3.95504	171.935		4.39056	160.577		4.38851	163.596
0.13165	-0.03688	-0.00613	-0.00251		3.95709	171.967		4.39261	160.647		4.39056	163.631
0.133317	-0.03746	-0.00707	-0.00463		3.95914	171.979		4.39466	160.751		4.39261	163.733
0.134983	-0.03723	-0.00773	-0.00575		3.96118	171.965		4.39671	160.85		4.39466	163.922
0.13665	-0.0364	-0.00802	-0.00548		3.96323	171.999		4.39875	160.922		4.39671	164.051
0.138317	-0.03534	-0.00803	-0.00401		3.96528	172.049		4.4008	161.019		4.39875	164.134
0.139983	-0.03427	-0.0082	-0.00225		3.96733	172.116		4.40285	161.064		4.4008	164.2
0.14165	-0.03322	-0.009	-0.0013		3.96938	172.046		4.4049	161.117		4.40285	164.283
0.143317	-0.03212	-0.01033	-0.00185		3.97142	171.979		4.40695	161.161		4.4049	164.373
0.144983	-0.03099	-0.01151	-0.00376		3.97347	171.921		4.40899	161.171		4.40695	164.433
0.14665	-0.03	-0.01206	-0.00608		3.97552	171.915		4.41104	161.224		4.40899	164.492
0.148317	-0.02919	-0.01201	-0.00766		3.97757	171.997		4.41309	161.296		4.41104	164.56
0.149983	-0.02862	-0.01162	-0.00778		3.97962	172.109		4.41514	161.314		4.41309	164.608
0.15165	-0.02872	-0.01106	-0.00651		3.98166	172.133		4.41719	161.334		4.41514	164.613
0.153317	-0.03003	-0.01045	-0.00455		3.98371	172.016		4.41923	161.337		4.41719	164.66
0.154983	-0.03252	-0.00998	-0.00273		3.98576	171.83		4.42128	161.311		4.41923	164.792
0.15665	-0.03573	-0.00991	-0.00157		3.98781	171.62		4.42333	161.27		4.42128	164.931
0.158317	-0.03919	-0.01011	-0.00147		3.98986	171.472		4.42538	161.169		4.42333	165.008
0.159983	-0.04241	-0.01019	-0.00272		3.9919	171.331		4.42743	161.12		4.42538	165.049
0.16165	-0.04488	-0.00992	-0.00519		3.99395	171.226		4.42947	161.043		4.42743	165.031
0.163317	-0.04639	-0.00942	-0.00808		3.996	171.151		4.43152	160.928		4.42947	165.067
0.164983	-0.04676	-0.00882	-0.01026		3.99805	171.045		4.43357	160.805		4.43152	165.091
0.16665	-0.0457	-0.00829	-0.01098		4.0001	170.83		4.43562	160.731		4.43357	165.102
0.168317	-0.04307	-0.00821	-0.01026		4.00214	170.589		4.43767	160.666		4.43562	165.126
0.169983	-0.03937	-0.009	-0.00864		4.00419	170.4		4.43971	160.607		4.43767	165.098
0.17165	-0.03565	-0.01052	-0.0067		4.00624	170.283		4.44176	160.524		4.43971	165.051
0.173317	-0.03286	-0.01224	-0.00484		4.00829	170.203		4.44381	160.451		4.44176	165.027
0.174983	-0.03152	-0.01381	-0.00327		4.01034	170.012		4.44586	160.417		4.44381	164.97
0.17665	-0.03151	-0.01522	-0.00202		4.01238	169.737		4.44791	160.354		4.44586	164.916
0.178317	-0.03236	-0.01657	-0.00089		4.01443	169.468		4.44995	160.214		4.44791	164.907
0.179983	-0.03365	-0.01771	0.000275		4.01648	169.181		4.452	160.065		4.44995	164.901
0.18165	-0.03499	-0.01819	0.001453		4.01853	168.948		4.45405	159.966		4.452	164.931
0.183317	-0.03583	-0.01747	0.002366		4.02058	168.782		4.4561	159.8		4.45405	164.87
0.184983	-0.03578	-0.01534	0.002561		4.02262	168.504		4.45815	159.605		4.4561	164.811
0.18665	-0.03496	-0.01241	0.001737		4.02467	168.225		4.46019	159.319		4.45815	164.704
0.188317	-0.03378	-0.00984	0.000219		4.02672	167.879		4.46224	159.046		4.46019	164.638
0.189983	-0.03265	-0.00853	-0.00146		4.02877	167.42		4.46429	158.773		4.46224	164.63
0.19165	-0.03203	-0.00841	-0.00313		4.03082	167.009		4.46634	158.477		4.46429	164.583
0.193317	-0.03235	-0.00856	-0.00462		4.03286	166.586		4.46839	158.185		4.46634	164.527
0.194983	-0.03354	-0.00806	-0.00559		4.03491	166.1		4.47043	157.927		4.46839	164.403
0.19665	-0.03481	-0.00659	-0.00605		4.03696	165.585		4.47248	157.69		4.47043	164.304
0.198317	-0.03528	-0.00453	-0.0062		4.03901	165.121		4.47453	157.345		4.47248	164.195
0.199983	-0.03477	-0.00279	-0.00604		4.04106	164.675		4.47658	156.953		4.47453	164.014
0.20165	-0.03397	-0.00246	-0.00548		4.0431	164.157		4.47863	156.661		4.47658	163.835
0.203317	-0.03342	-0.00386	-0.00455		4.04515	163.623		4.48067	156.453		4.47863	163.688
0.204983	-0.03314	-0.00618	-0.00328		4.0472	163.118		4.48272	156.186		4.48067	163.555
0.20665	-0.033	-0.00833	-0.00159		4.04925	162.586		4.48477	155.931		4.48272	163.501
0.208317	-0.03319	-0.0096	0.000345		4.0513	162.094		4.48682	155.756		4.48477	163.45
0.209983	-0.03399	-0.00975	0.002035		4.05334	161.613		4.48887	155.566		4.48682	163.297
0.21165	-0.03552	-0.00896	0.003055		4.05539	161.13		4.49091	155.139		4.48887	163.113
0.213317	-0.0376	-0.00771	0.003469		4.05744	160.572		4.49296	154.719		4.49091	162.959
0.214983	-0.03982	-0.0061	0.003614		4.05949	160.089		4.49501	154.434		4.49296	162.785
0.21665	-0.04172	-0.00403	0.003697		4.06154	159.7		4.49706	154.121		4.49501	162.446
0.218317	-0.04306	-0.00184	0.003478		4.06358	159.189		4.49911	153.672		4.49706	162.17
0.219983	-0.04361	-0.00048	0.002533		4.06563	158.673		4.50115	153.161		4.49911	161.915
0.22165	-0.04313	-0.00087	0.000997		4.06768	158.162		4.5032	152.721		4.50115	161.619
0.223317	-0.0416	-0.00306	-0.0005		4.06973	157.691		4.50525	152.321		4.5032	161.353
0.224983	-0.03932	-0.0062	-0.00162		4.07178	157.293		4.5073	151.845		4.50525	161.228
0.22665	-0.03707	-0.00911	-0.00238		4.07382	156.783		4.50935	151.378		4.5073	161.206
0.228317	-0.03563	-0.01079	-0.00269		4.07587	156.213		4.51139	151.017		4.50935	161.051
0.229983	-0.03519	-0.0108	-0.00211		4.07792	155.601		4.51344	150.59		4.51139	160.739
0.23165	-0.03541	-0.0095	-0.00019		4.07997	154.841		4.51549	150.085		4.51344	160.513
0.233317	-0.03594	-0.00769	0.002971		4.08202	154.128		4.51754	149.659		4.51549	159.93
0.234983	-0.03657	-0.00614	0.00651		4.08406	153.427		4.51959	149.279
0.23665	-0.03736	-0.00526	0.009048		4.08611	152.703
0.238317	-0.03843	-0.00502	0.009532		4.08816	152.111
0.239983	-0.03952	-0.0051	0.008		4.09021	151.555
0.24165	-0.03989	-0.00545	0.00543		4.09226	151.077
0.243317	-0.0392	-0.00635	0.002943		4.0943	150.636
0.244983	-0.03807	-0.00784	0.001136		4.09635	150.133
0.24665	-0.03726	-0.00935	0.000107
0.248317	-0.03694	-0.01012	-0.00027
0.249983	-0.03707	-0.00974	-0.0003
0.25165	-0.03776	-0.00863	-0.00043
0.253317	-0.03887	-0.00794	-0.00092
0.254983	-0.03999	-0.00832	-0.00195
0.25665	-0.04084	-0.00909	-0.00367
0.258317	-0.04151	-0.00906	-0.00575
0.259983	-0.04208	-0.00789	-0.0073
0.26165	-0.04226	-0.00619	-0.00751
0.263317	-0.04182	-0.00493	-0.00622
0.264983	-0.04096	-0.00516	-0.00392
0.26665	-0.04008	-0.00732	-0.0013
0.268317	-0.03923	-0.01051	0.001271
0.269983	-0.03821	-0.01309	0.00353
0.27165	-0.0371	-0.01406	0.005011
0.273317	-0.03625	-0.01337	0.00535
0.274983	-0.03607	-0.01138	0.004712
0.27665	-0.03677	-0.00886	0.003558
0.278317	-0.03826	-0.00704	0.002198
0.279983	-0.0402	-0.00653	0.000764
0.28165	-0.04201	-0.00691	-0.0008
0.283317	-0.04325	-0.00747	-0.00263
0.284983	-0.04363	-0.0078	-0.00473
0.28665	-0.04311	-0.0077	-0.00692
0.288317	-0.04196	-0.00728	-0.0087
0.289983	-0.04089	-0.00691	-0.00959
0.29165	-0.04079	-0.00694	-0.00969
0.293317	-0.04198	-0.00755	-0.00955
0.294983	-0.0438	-0.00857	-0.0094
0.29665	-0.04533	-0.00971	-0.00889
0.298317	-0.04607	-0.0108	-0.0077
0.299983	-0.04554	-0.01178	-0.00621
0.30165	-0.04335	-0.0123	-0.00522
0.303317	-0.03988	-0.01178	-0.00508
0.304983	-0.03635	-0.00996	-0.00534
0.30665	-0.03395	-0.00745	-0.00528
0.308317	-0.03328	-0.00551	-0.00449
0.309983	-0.03424	-0.00495	-0.00304
0.31165	-0.03626	-0.00558	-0.0013
0.313317	-0.03874	-0.00666	0.000363
0.314983	-0.04126	-0.00751	0.001704
0.31665	-0.04345	-0.0077	0.002496
0.318317	-0.04477	-0.00731	0.002729
0.319983	-0.04482	-0.00692	0.002729
0.32165	-0.04384	-0.00703	0.002766
0.323317	-0.04268	-0.00772	0.002859
0.324983	-0.04189	-0.00891	0.002934
0.32665	-0.04112	-0.01053	0.002906
0.328317	-0.03973	-0.01218	0.002729
0.329983	-0.03784	-0.01323	0.002547
0.33165	-0.03624	-0.0134	0.002687
0.333317	-0.03555	-0.01289	0.003353
0.334983	-0.03581	-0.01192	0.004261
0.33665	-0.03668	-0.01054	0.004629
0.338317	-0.03763	-0.00884	0.00387
0.339983	-0.03819	-0.00711	0.002184
0.34165	-0.03827	-0.00557	0.00013
0.343317	-0.03816	-0.00439	-0.00197
0.344983	-0.03827	-0.00409	-0.00392
0.34665	-0.03902	-0.00516	-0.00527
0.348317	-0.04047	-0.00728	-0.00572
0.349983	-0.04215	-0.00949	-0.0058
0.35165	-0.04327	-0.01104	-0.00639
0.353317	-0.0432	-0.01181	-0.00761
0.354983	-0.04199	-0.01206	-0.00884
0.35665	-0.0405	-0.01189	-0.00941
0.358317	-0.03968	-0.01103	-0.00905
0.359983	-0.03971	-0.00876	-0.00776
0.36165	-0.04017	-0.00437	-0.00555
0.363317	-0.04047	0.001728	-0.00265
0.364983	-0.0402	0.007567	0.000298
0.36665	-0.03929	0.010659	0.002445
0.368317	-0.03803	0.00976	0.00312
0.369983	-0.03727	0.00576	0.002217
0.37165	-0.03781	0.00082	0.000466
0.373317	-0.03946	-0.00336	-0.00103
0.374983	-0.04124	-0.00618	-0.00191
0.37665	-0.04234	-0.00766	-0.00285
0.378317	-0.04238	-0.00803	-0.00449
0.379983	-0.04145	-0.00791	-0.00668
0.38165	-0.04016	-0.00798	-0.00864
0.383317	-0.03927	-0.00866	-0.00961
0.384983	-0.03922	-0.00977	-0.00904
0.38665	-0.04001	-0.01077	-0.00666
0.388317	-0.04149	-0.01131	-0.00285
0.389983	-0.04349	-0.01144	0.001164
0.39165	-0.04584	-0.01129	0.003995
0.393317	-0.04813	-0.01096	0.005173
0.394983	-0.04971	-0.0106	0.005169
0.39665	-0.05003	-0.01054	0.004508
0.398317	-0.049	-0.01101	0.003227
0.399983	-0.04703	-0.01184	0.001253
0.40165	-0.04487	-0.01256	-0.00109
0.403317	-0.04325	-0.013	-0.00309
0.404983	-0.04274	-0.01326	-0.00435
0.40665	-0.04351	-0.01362	-0.00499
0.408317	-0.04523	-0.01439	-0.00514
0.409983	-0.0474	-0.01564	-0.00466
0.41165	-0.04954	-0.01675	-0.00356
0.413317	-0.05109	-0.01701	-0.0022
0.414983	-0.05154	-0.0164	-0.0012
0.41665	-0.05072	-0.01551	-0.00087
0.418317	-0.04906	-0.01467	-0.00095
0.419983	-0.0473	-0.01391	-0.00116
0.42165	-0.04609	-0.01333	-0.00168
0.423317	-0.04572	-0.01301	-0.00273
0.424983	-0.04613	-0.01275	-0.00405
0.42665	-0.04713	-0.01229	-0.00495
0.428317	-0.04827	-0.01154	-0.00488
0.429983	-0.04875	-0.01075	-0.00393
0.43165	-0.04793	-0.0104	-0.00285
0.433317	-0.04605	-0.01099	-0.00231
0.434983	-0.04415	-0.01274	-0.00242
0.43665	-0.04329	-0.01536	-0.00308
0.438317	-0.04399	-0.01802	-0.00439
0.439983	-0.04616	-0.01989	-0.00624
0.44165	-0.04915	-0.02054	-0.00798
0.443317	-0.05175	-0.02002	-0.00878
0.444983	-0.05273	-0.01891	-0.00839
0.44665	-0.05156	-0.01794	-0.00726
0.448317	-0.04893	-0.01746	-0.00622
0.449983	-0.04612	-0.01729	-0.00603
0.45165	-0.04423	-0.01725	-0.00694
0.453317	-0.04364	-0.01743	-0.00827
0.454983	-0.04405	-0.01802	-0.00889
0.45665	-0.04476	-0.01873	-0.00822
0.458317	-0.04513	-0.01889	-0.00654
0.459983	-0.04495	-0.01815	-0.00462
0.46165	-0.04459	-0.01689	-0.00328
0.463317	-0.04445	-0.01592	-0.00301
0.464983	-0.04447	-0.01578	-0.00348
0.46665	-0.0445	-0.01614	-0.0039
0.468317	-0.04484	-0.01594	-0.00382
0.469983	-0.04561	-0.01462	-0.00338
0.47165	-0.04647	-0.01271	-0.00301
0.473317	-0.04707	-0.01099	-0.00323
0.474983	-0.04727	-0.00954	-0.00413
0.47665	-0.0472	-0.00817	-0.0054
0.478317	-0.04705	-0.00719	-0.0067
0.479983	-0.04675	-0.0069	-0.00759
0.48165	-0.0462	-0.00705	-0.00759
0.483317	-0.0456	-0.00723	-0.00662
0.484983	-0.04501	-0.0076	-0.00501
0.48665	-0.04407	-0.00872	-0.00326
0.488317	-0.04271	-0.01079	-0.00191
0.489983	-0.04173	-0.01336	-0.00107
0.49165	-0.04212	-0.01555	-0.00017
0.493317	-0.04399	-0.01657	0.00135
0.494983	-0.04657	-0.01613	0.002994
0.49665	-0.04921	-0.0145	0.003236
0.498317	-0.05162	-0.01239	0.001155
0.499983	-0.05342	-0.01069	-0.00236
0.50165	-0.05394	-0.00991	-0.00552
0.503317	-0.05284	-0.00985	-0.00712
0.504983	-0.05048	-0.00999	-0.00687
0.50665	-0.04787	-0.00998	-0.00514
0.508317	-0.04611	-0.00979	-0.00255
0.509983	-0.04576	-0.00982	0.000191
0.51165	-0.04668	-0.01062	0.002347
0.513317	-0.04811	-0.01231	0.003194
0.514983	-0.04904	-0.01439	0.002505
0.51665	-0.04888	-0.01592	0.00081
0.518317	-0.04778	-0.01607	-0.00088
0.519983	-0.04653	-0.01492	-0.00161
0.52165	-0.0458	-0.01323	-0.00105
0.523317	-0.0458	-0.01157	0.000261
0.524983	-0.04644	-0.01021	0.001448
0.52665	-0.04741	-0.00931	0.002021
0.528317	-0.0483	-0.00869	0.001979
0.529983	-0.04889	-0.0078	0.001569
0.53165	-0.04918	-0.00616	0.001113
0.533317	-0.04903	-0.00396	0.000922
0.534983	-0.04826	-0.00207	0.001015
0.53665	-0.04707	-0.00153	0.00115
0.538317	-0.0461	-0.00278	0.001229
0.539983	-0.04586	-0.00547	0.001355
0.54165	-0.04643	-0.00888	0.00135
0.543317	-0.04737	-0.01246	0.000782
0.544983	-0.04806	-0.01573	-0.00035
0.54665	-0.04837	-0.01802	-0.00145
0.548317	-0.04883	-0.0189	-0.00203
0.549983	-0.04987	-0.01863	-0.00199
0.55165	-0.05135	-0.01796	-0.0016
0.553317	-0.05283	-0.01767	-0.0012
0.554983	-0.0539	-0.01794	-0.00106
0.55665	-0.05439	-0.01822	-0.00134
0.558317	-0.05431	-0.01792	-0.00216
0.559983	-0.05373	-0.0171	-0.00331
0.56165	-0.05245	-0.01604	-0.00442
0.563317	-0.05015	-0.01481	-0.00537
0.564983	-0.047	-0.01343	-0.006
0.56665	-0.04374	-0.01237	-0.0059
0.568317	-0.04123	-0.01226	-0.0049
0.569983	-0.04007	-0.01328	-0.00341
0.57165	-0.04037	-0.01506	-0.00211
0.573317	-0.04158	-0.01702	-0.00156
0.574983	-0.04304	-0.01843	-0.00199
0.57665	-0.04461	-0.01848	-0.00319
0.578317	-0.04651	-0.01678	-0.00465
0.579983	-0.04859	-0.01384	-0.00559
0.58165	-0.05018	-0.01086	-0.0054
0.583317	-0.05067	-0.00904	-0.00429
0.584983	-0.04996	-0.00895	-0.00294
0.58665	-0.04848	-0.01019	-0.00159
0.588317	-0.0472	-0.01181	-7e-05
0.589983	-0.04705	-0.01289	0.001416
0.59165	-0.04808	-0.01295	0.002258
0.593317	-0.04962	-0.01198	0.002235
0.594983	-0.05102	-0.01034	0.001858
0.59665	-0.05213	-0.00883	0.001811
0.598317	-0.05296	-0.00819	0.002119
0.599983	-0.05353	-0.0084	0.002109
0.60165	-0.05389	-0.00903	0.001276
0.603317	-0.05384	-0.00969	-0.00017
0.604983	-0.05305	-0.00986	-0.00148
0.60665	-0.05156	-0.00931	-0.00203
0.608317	-0.04997	-0.00858	-0.0018
0.609983	-0.04891	-0.00857	-0.0011
0.61165	-0.04855	-0.00936	-0.00019
0.613317	-0.04859	-0.01027	0.000703
0.614983	-0.04853	-0.0108	0.001197
0.61665	-0.04783	-0.01088	0.000917
0.618317	-0.04629	-0.0107	-0.00019
0.619983	-0.04454	-0.01054	-0.00166
0.62165	-0.04373	-0.01075	-0.00269
0.623317	-0.0445	-0.01139	-0.00276
0.624983	-0.04643	-0.01202	-0.00211
0.62665	-0.04856	-0.01188	-0.00141
0.628317	-0.05017	-0.01048	-0.00101
0.629983	-0.05095	-0.00804	-0.00079
0.63165	-0.05061	-0.00554	-0.00047
0.633317	-0.04891	-0.00394	0.000242
0.634983	-0.04631	-0.00343	0.001448
0.63665	-0.04391	-0.0034	0.003045
0.638317	-0.0428	-0.00317	0.004829
0.639983	-0.04321	-0.00265	0.006449
0.64165	-0.04465	-0.00234	0.007544
0.643317	-0.04652	-0.0026	0.008107
0.644983	-0.04849	-0.00333	0.008275
0.64665	-0.05018	-0.00417	0.007902
0.648317	-0.05125	-0.00468	0.006715
0.649983	-0.05181	-0.00467	0.004708
0.65165	-0.05235	-0.0045	0.002291
0.653317	-0.05323	-0.00481	3.7e-05
0.654983	-0.05427	-0.00604	-0.00168
0.65665	-0.05488	-0.0079	-0.00273
0.658317	-0.05472	-0.00951	-0.00306
0.659983	-0.05406	-0.01022	-0.00259
0.66165	-0.0535	-0.01022	-0.0017
0.663317	-0.05355	-0.01033	-0.00114
0.664983	-0.05416	-0.0111	-0.00132
0.66665	-0.05488	-0.0121	-0.0019
0.668317	-0.05524	-0.01246	-0.00223
0.669983	-0.05497	-0.01181	-0.00208
0.67165	-0.05418	-0.01048	-0.00164
0.673317	-0.05334	-0.00911	-0.00097
0.674983	-0.05256	-0.00814	-5.6e-05
0.67665	-0.05154	-0.00779	0.00088
0.678317	-0.05029	-0.0081	0.001756
0.679983	-0.04937	-0.00905	0.002873
0.68165	-0.04915	-0.01037	0.004275
0.683317	-0.0493	-0.01159	0.005392
0.684983	-0.0492	-0.01225	0.005527
0.68665	-0.04852	-0.01204	0.004563
0.688317	-0.04723	-0.01116	0.00319
0.689983	-0.04549	-0.01024	0.002407
0.69165	-0.04387	-0.00984	0.002659
0.693317	-0.04343	-0.01018	0.003567
0.694983	-0.04508	-0.01115	0.004121
0.69665	-0.04875	-0.01233	0.003455
0.698317	-0.05311	-0.01301	0.001751
0.699983	-0.05618	-0.01257	5.6e-05
0.70165	-0.05657	-0.01083	-0.00073
0.703317	-0.05441	-0.00829	-0.00046
0.704983	-0.05105	-0.00621	0.000545
0.70665	-0.04801	-0.00589	0.001811
0.708317	-0.04642	-0.00753	0.002985
0.709983	-0.04672	-0.01018	0.003916
0.71165	-0.04854	-0.01255	0.004596
0.713317	-0.05068	-0.01377	0.004885
0.714983	-0.05199	-0.01335	0.004531
0.71665	-0.05212	-0.01144	0.003502
0.718317	-0.05164	-0.00908	0.002086
0.719983	-0.05118	-0.00767	0.000661
0.72165	-0.05074	-0.00787	-0.00062
0.723317	-0.05006	-0.00947	-0.00187
0.724983	-0.04931	-0.01181	-0.00319
0.72665	-0.04915	-0.01389	-0.00446
0.728317	-0.05004	-0.01462	-0.0055
0.729983	-0.05183	-0.01353	-0.00632
0.73165	-0.05374	-0.01094	-0.00711
0.733317	-0.05482	-0.00758	-0.00788
0.734983	-0.05464	-0.00427	-0.00813
0.73665	-0.0534	-0.00182	-0.0074
0.738317	-0.0516	-0.00077	-0.00596
0.739983	-0.05002	-0.00112	-0.00451
0.74165	-0.04944	-0.00276	-0.00337
0.743317	-0.0498	-0.00557	-0.00252
0.744983	-0.05045	-0.00889	-0.00189
0.74665	-0.0509	-0.0118	-0.00146
0.748317	-0.05126	-0.01387	-0.00126
0.749983	-0.05175	-0.01518	-0.00142
0.75165	-0.05248	-0.01587	-0.00217
0.753317	-0.0534	-0.01606	-0.00353
0.754983	-0.0545	-0.01586	-0.00513
0.75665	-0.05558	-0.01529	-0.00658
0.758317	-0.05624	-0.01421	-0.00773
0.759983	-0.05619	-0.01279	-0.00846
0.76165	-0.05554	-0.01165	-0.00845
0.763317	-0.05473	-0.01121	-0.00756
0.764983	-0.0542	-0.01116	-0.00618
0.76665	-0.05403	-0.01092	-0.00494
0.768317	-0.05407	-0.01025	-0.0041
0.769983	-0.05427	-0.00935	-0.0036
0.77165	-0.0547	-0.00862	-0.00358
0.773317	-0.05537	-0.00828	-0.0042
0.774983	-0.05586	-0.00841	-0.00523
0.77665	-0.05543	-0.00896	-0.00615
0.778317	-0.05384	-0.00986	-0.00652
0.779983	-0.0517	-0.01106	-0.00626
0.78165	-0.05001	-0.01247	-0.00552
0.783317	-0.04917	-0.01386	-0.00456
0.784983	-0.04887	-0.01491	-0.00374
0.78665	-0.04868	-0.01545	-0.00341
0.788317	-0.04829	-0.01566	-0.00356
0.789983	-0.04755	-0.01567	-0.00375
0.79165	-0.04645	-0.01534	-0.00351
0.793317	-0.04516	-0.01457	-0.00274
0.794983	-0.044	-0.01359	-0.00174
0.79665	-0.04337	-0.01271	-0.00079
0.798317	-0.04354	-0.01205	-2.3e-05
0.799983	-0.04437	-0.0116	0.000554
0.80165	-0.04545	-0.01133	0.000829
0.803317	-0.04666	-0.0112	0.000377
0.804983	-0.04816	-0.01134	-0.00107
0.80665	-0.04977	-0.01198	-0.00311
0.808317	-0.05083	-0.01335	-0.00497
0.809983	-0.05066	-0.01529	-0.00613
0.81165	-0.04941	-0.01732	-0.0064
0.813317	-0.04811	-0.01914	-0.00581
0.814983	-0.04777	-0.02083	-0.00467
0.81665	-0.0484	-0.02215	-0.00353
0.818317	-0.0492	-0.02269	-0.00279
0.819983	-0.04961	-0.02224	-0.0025
0.82165	-0.04989	-0.02051	-0.00243
0.823317	-0.05058	-0.01727	-0.00248
0.824983	-0.05181	-0.01307	-0.00284
0.82665	-0.05321	-0.00917	-0.00379
0.828317	-0.0541	-0.00659	-0.00527
0.829983	-0.05407	-0.00557	-0.00663
0.83165	-0.05343	-0.00596	-0.00683
0.833317	-0.05273	-0.00747	-0.00539
0.834983	-0.05238	-0.00958	-0.00289
0.83665	-0.05254	-0.01163	-0.00054
0.838317	-0.05306	-0.01301	0.000666
0.839983	-0.05364	-0.01342	0.000433
0.84165	-0.05437	-0.01294	-0.00088
0.843317	-0.05564	-0.01206	-0.00261
0.844983	-0.05742	-0.01146	-0.00432
0.84665	-0.05893	-0.01147	-0.00596
0.848317	-0.05941	-0.01204	-0.0076
0.849983	-0.05886	-0.01299	-0.00908
0.85165	-0.05777	-0.01408	-0.01022
0.853317	-0.05668	-0.01495	-0.01115
0.854983	-0.05561	-0.01533	-0.01215
0.85665	-0.05407	-0.01514	-0.01297
0.858317	-0.05198	-0.01445	-0.0128
0.859983	-0.05016	-0.01341	-0.01112
0.86165	-0.04938	-0.01247	-0.00814
0.863317	-0.04943	-0.01242	-0.00483
0.864983	-0.04966	-0.01377	-0.00245
0.86665	-0.04995	-0.01617	-0.00166
0.868317	-0.05079	-0.01858	-0.00218
0.869983	-0.05266	-0.0203	-0.00335
0.87165	-0.05541	-0.02141	-0.00466
0.873317	-0.05832	-0.02222	-0.00559
0.874983	-0.0604	-0.02264	-0.00543
0.87665	-0.06087	-0.0223	-0.00398
0.878317	-0.05972	-0.02118	-0.00201
0.879983	-0.05756	-0.01988	-0.00071
0.88165	-0.05504	-0.01897	-0.00069
0.883317	-0.05273	-0.01868	-0.00196
0.884983	-0.05129	-0.01904	-0.00414
0.88665	-0.05108	-0.01979	-0.00648
0.888317	-0.0519	-0.02041	-0.00832
0.889983	-0.05323	-0.02054	-0.00944
0.89165	-0.05484	-0.02052	-0.00965
0.893317	-0.05646	-0.02109	-0.00874
0.894983	-0.05752	-0.02237	-0.007
0.89665	-0.05751	-0.02354	-0.00513
0.898317	-0.05676	-0.02385	-0.00361
0.899983	-0.05613	-0.02345	-0.00255
0.90165	-0.05617	-0.02283	-0.00186
0.903317	-0.05681	-0.02198	-0.00162
0.904983	-0.05791	-0.02059	-0.00233
0.90665	-0.05928	-0.0186	-0.00441
0.908317	-0.06042	-0.01607	-0.00737
0.909983	-0.06059	-0.01323	-0.01003
0.91165	-0.0595	-0.01064	-0.01134
0.913317	-0.05757	-0.00874	-0.01107
0.914983	-0.05558	-0.00782	-0.00983
0.91665	-0.0542	-0.00796	-0.00854
0.918317	-0.05358	-0.00904	-0.00772
0.919983	-0.05341	-0.0107	-0.00704
0.92165	-0.05341	-0.01237	-0.0059
0.923317	-0.05353	-0.01344	-0.00441
0.924983	-0.05377	-0.0137	-0.00347
0.92665	-0.05404	-0.01344	-0.00371
0.928317	-0.05428	-0.01297	-0.00501
0.929983	-0.05439	-0.01235	-0.00675
0.93165	-0.0543	-0.01156	-0.00833
0.933317	-0.05399	-0.01077	-0.00936
0.934983	-0.05348	-0.01046	-0.00984
0.93665	-0.05277	-0.01106	-0.00985
0.938317	-0.05192	-0.01239	-0.00928
0.939983	-0.05096	-0.01369	-0.00822
0.94165	-0.04994	-0.01435	-0.00717
0.943317	-0.04881	-0.01425	-0.00652
0.944983	-0.04764	-0.01348	-0.00604
0.94665	-0.04681	-0.01221	-0.00548
0.948317	-0.04666	-0.01084	-0.00503
0.949983	-0.04701	-0.00971	-0.00501
0.95165	-0.04747	-0.0093	-0.00535
0.953317	-0.04782	-0.01011	-0.00577
0.954983	-0.0482	-0.01241	-0.00597
0.95665	-0.04889	-0.01592	-0.00572
0.958317	-0.04984	-0.0199	-0.00481
0.959983	-0.05082	-0.0233	-0.00328
0.96165	-0.05158	-0.0253	-0.00166
0.963317	-0.05182	-0.02581	-0.00061
0.964983	-0.051	-0.02533	-0.00021
0.96665	-0.04887	-0.0245	-0.00012
0.968317	-0.04611	-0.02345	6.5e-05
0.969983	-0.04397	-0.02185	0.000638
0.97165	-0.04329	-0.01981	0.001504
0.973317	-0.04411	-0.01802	0.002049
0.974983	-0.04578	-0.01704	0.001639
0.97665	-0.04754	-0.01675	0.000265
0.978317	-0.04874	-0.01668	-0.00142
0.979983	-0.04889	-0.01655	-0.00282
0.98165	-0.04825	-0.01627	-0.00373
0.983317	-0.04784	-0.01585	-0.00392
0.984983	-0.04839	-0.01548	-0.00288
0.98665	-0.0496	-0.01563	-0.00047
0.988317	-0.05067	-0.01656	0.002589
0.989983	-0.05116	-0.0179	0.005299
0.99165	-0.05121	-0.01875	0.00705
0.993317	-0.05105	-0.01841	0.007632
0.994983	-0.05082	-0.01692	0.007139
0.99665	-0.05091	-0.01509	0.005751
0.998317	-0.05183	-0.01389	0.003763
0.999983	-0.05354	-0.01366	0.001788
1.00165	-0.05533	-0.01398	0.00054
1.00332	-0.05643	-0.01429	0.000163
1.00498	-0.05666	-0.01429	8.8e-05
1.00665	-0.05643	-0.01389	-0.00035
1.00832	-0.0562	-0.01343	-0.00136
1.00998	-0.05593	-0.01343	-0.00267
1.01165	-0.05527	-0.01389	-0.00386
1.01332	-0.0542	-0.0144	-0.00465
1.01498	-0.05304	-0.01458	-0.00492
1.01665	-0.05214	-0.0142	-0.00479
1.01832	-0.05174	-0.01335	-0.00457
1.01998	-0.052	-0.01252	-0.00447
1.02165	-0.05276	-0.01224	-0.00462
1.02332	-0.05374	-0.01266	-0.00506
1.02498	-0.0547	-0.01353	-0.00564
1.02665	-0.05559	-0.01437	-0.0064
1.02832	-0.05627	-0.0145	-0.00751
1.02998	-0.05655	-0.01341	-0.00878
1.03165	-0.05665	-0.01136	-0.00983
1.03332	-0.05707	-0.00944	-0.01061
1.03498	-0.05812	-0.0089	-0.01136
1.03665	-0.05969	-0.01023	-0.01217
1.03832	-0.06146	-0.01276	-0.01281
1.03998	-0.06307	-0.01514	-0.01295
1.04165	-0.06401	-0.01638	-0.0125
1.04332	-0.06382	-0.01635	-0.01169
1.04498	-0.06233	-0.01562	-0.01082
1.04665	-0.05986	-0.01503	-0.00995
1.04832	-0.05705	-0.01515	-0.00898
1.04998	-0.05474	-0.01588	-0.00783
1.05165	-0.05341	-0.0166	-0.00668
1.05332	-0.0529	-0.01647	-0.006
1.05498	-0.05272	-0.01513	-0.00605
1.05665	-0.05215	-0.01309	-0.00635
1.05832	-0.05061	-0.01124	-0.00624
1.05998	-0.04835	-0.01023	-0.00568
1.06165	-0.0463	-0.01053	-0.0053
1.06332	-0.04516	-0.01209	-0.00573
1.06498	-0.04506	-0.01394	-0.00696
1.06665	-0.04584	-0.01504	-0.00829
1.06832	-0.04713	-0.01532	-0.0089
1.06998	-0.04869	-0.01548	-0.00824
1.07165	-0.05072	-0.01605	-0.00625
1.07332	-0.05331	-0.01685	-0.00329
1.07498	-0.05599	-0.01707	-0.00028
1.07665	-0.05805	-0.01603	0.001681
1.07832	-0.059	-0.01384	0.002091
1.07998	-0.05864	-0.01145	0.001127
1.08165	-0.05719	-0.00986	-0.00063
1.08332	-0.05504	-0.0095	-0.00242
1.08498	-0.05243	-0.01017	-0.00369
1.08665	-0.04992	-0.01133	-0.00453
1.08832	-0.04846	-0.0123	-0.00537
1.08998	-0.04847	-0.01264	-0.0064
1.09165	-0.0495	-0.01252	-0.00747
1.09332	-0.05075	-0.01233	-0.00835
1.09498	-0.05162	-0.01238	-0.00879
1.09665	-0.05191	-0.01269	-0.00854
1.09832	-0.05163	-0.01296	-0.00758
1.09998	-0.05079	-0.01303	-0.00638
1.10165	-0.04957	-0.01303	-0.00557
1.10332	-0.04856	-0.01303	-0.00552
1.10498	-0.04873	-0.01307	-0.00604
1.10665	-0.05044	-0.01316	-0.00652
1.10832	-0.0527	-0.01336	-0.00671
1.10998	-0.05406	-0.01385	-0.00665
1.11165	-0.05384	-0.01473	-0.00627
1.11332	-0.05259	-0.01601	-0.00548
1.11498	-0.05152	-0.01727	-0.00475
1.11665	-0.05136	-0.0175	-0.00461
1.11832	-0.05181	-0.01578	-0.00493
1.11998	-0.05225	-0.01253	-0.00523
1.12165	-0.05235	-0.00936	-0.0053
1.12332	-0.05195	-0.00771	-0.00527
1.12498	-0.05119	-0.00766	-0.00543
1.12665	-0.05068	-0.00835	-0.006
1.12832	-0.05096	-0.00908	-0.00689
1.12998	-0.05175	-0.01004	-0.00758
1.13165	-0.0523	-0.0116	-0.00744
1.13332	-0.05219	-0.0135	-0.00637
1.13498	-0.05179	-0.01516	-0.00497
1.13665	-0.05186	-0.01658	-0.0039
1.13832	-0.05249	-0.01804	-0.00342
1.13998	-0.05309	-0.01955	-0.0036
1.14165	-0.05336	-0.02078	-0.0044
1.14332	-0.0538	-0.0214	-0.00545
1.14498	-0.05481	-0.02136	-0.00629
1.14665	-0.056	-0.02081	-0.00683
1.14832	-0.05667	-0.01973	-0.00713
1.14998	-0.05633	-0.01813	-0.00714
1.15165	-0.05483	-0.01656	-0.00675
1.15332	-0.05251	-0.01581	-0.00604
1.15498	-0.0505	-0.01609	-0.00552
1.15665	-0.05001	-0.01704	-0.00579
1.15832	-0.05118	-0.01818	-0.00689
1.15998	-0.05318	-0.01918	-0.00801
1.16165	-0.05498	-0.01981	-0.00808
1.16332	-0.05596	-0.0198	-0.00668
1.16498	-0.05602	-0.01903	-0.00426
1.16665	-0.05567	-0.0177	-0.00142
1.16832	-0.05567	-0.01633	0.001453
1.16998	-0.05642	-0.01542	0.003683
1.17165	-0.05739	-0.01513	0.0044
1.17332	-0.05777	-0.01527	0.003362
1.17498	-0.05713	-0.01567	0.001234
1.17665	-0.05563	-0.01614	-0.00099
1.17832	-0.05383	-0.01635	-0.00254
1.17998	-0.05233	-0.01593	-0.00306
1.18165	-0.05141	-0.01477	-0.00275
1.18332	-0.05123	-0.01317	-0.00218
1.18498	-0.05188	-0.01168	-0.0019
1.18665	-0.05346	-0.01076	-0.00207
1.18832	-0.05589	-0.01035	-0.0026
1.18998	-0.05858	-0.01009	-0.00343
1.19165	-0.06047	-0.00972	-0.00444
1.19332	-0.06076	-0.00918	-0.00527
1.19498	-0.05942	-0.00859	-0.00547
1.19665	-0.05725	-0.00818	-0.00486
1.19832	-0.05527	-0.00807	-0.00373
1.19998	-0.05418	-0.0081	-0.00256
1.20165	-0.05424	-0.00818	-0.00184
1.20332	-0.05536	-0.00845	-0.00193
1.20498	-0.05726	-0.00907	-0.00293
1.20665	-0.05944	-0.01004	-0.00464
1.20832	-0.06113	-0.01124	-0.00656
1.20998	-0.06174	-0.01248	-0.00796
1.21165	-0.06144	-0.01362	-0.00818
1.21332	-0.06074	-0.01448	-0.00709
1.21498	-0.05982	-0.0151	-0.00522
1.21665	-0.05847	-0.01571	-0.00327
1.21832	-0.0566	-0.01644	-0.00172
1.21998	-0.05461	-0.01708	-0.00088
1.22165	-0.05325	-0.01715	-0.00108
1.22332	-0.05305	-0.0164	-0.0024
1.22498	-0.054	-0.0153	-0.00441
1.22665	-0.05565	-0.01467	-0.00644
1.22832	-0.05722	-0.01475	-0.00802
1.22998	-0.05794	-0.01519	-0.00885
1.23165	-0.05748	-0.01582	-0.00885
1.23332	-0.05597	-0.01663	-0.00845
1.23498	-0.05385	-0.01747	-0.00821
1.23665	-0.05189	-0.01794	-0.00823
1.23832	-0.05091	-0.01762	-0.00802
1.23998	-0.05132	-0.01633	-0.00695
1.24165	-0.05282	-0.01418	-0.00486
1.24332	-0.0547	-0.01134	-0.00227
1.24498	-0.05641	-0.0084	5.6e-05
1.24665	-0.05777	-0.00644	0.001672
1.24832	-0.05888	-0.00632	0.002552
1.24998	-0.05985	-0.00799	0.002892
1.25165	-0.06063	-0.01065	0.00278
1.25332	-0.06111	-0.01335	0.00196
1.25498	-0.06132	-0.01527	0.000196
1.25665	-0.06138	-0.01616	-0.00226
1.25832	-0.0613	-0.01654	-0.00467
1.25998	-0.06096	-0.01706	-0.00613
1.26165	-0.06002	-0.01788	-0.00599
1.26332	-0.0583	-0.01888	-0.00445
1.26498	-0.05614	-0.01993	-0.00261
1.26665	-0.05408	-0.02058	-0.00146
1.26832	-0.05246	-0.02017	-0.00119
1.26998	-0.05152	-0.01852	-0.00147
1.27165	-0.05147	-0.01635	-0.00212
1.27332	-0.05208	-0.01483	-0.00322
1.27498	-0.05276	-0.01469	-0.00477
1.27665	-0.05316	-0.01582	-0.00668
1.27832	-0.05331	-0.01769	-0.00888
1.27998	-0.05333	-0.01947	-0.0111
1.28165	-0.05333	-0.0202	-0.01286
1.28332	-0.05351	-0.01955	-0.01371
1.28498	-0.05395	-0.01818	-0.01341
1.28665	-0.05465	-0.01695	-0.01192
1.28832	-0.05561	-0.01614	-0.00961
1.28998	-0.05666	-0.01565	-0.0071
1.29165	-0.05728	-0.01553	-0.005
1.29332	-0.05696	-0.01608	-0.00388
1.29498	-0.05584	-0.01729	-0.00423
1.29665	-0.05479	-0.01839	-0.00589
1.29832	-0.05481	-0.0184	-0.00795
1.29998	-0.0561	-0.01691	-0.0095
1.30165	-0.05781	-0.01443	-0.00995
1.30332	-0.05867	-0.01179	-0.00903
1.30498	-0.05814	-0.00983	-0.00702
1.30665	-0.05687	-0.00936	-0.00441
1.30832	-0.05605	-0.01083	-0.00166
1.30998	-0.05632	-0.0139	0.000745
1.31165	-0.05751	-0.01739	0.002082
1.31332	-0.05894	-0.02014	0.001905
1.31498	-0.05994	-0.02189	0.000494
1.31665	-0.05987	-0.02304	-0.00154
1.31832	-0.05843	-0.02381	-0.00385
1.31998	-0.05602	-0.02391	-0.00623
1.32165	-0.05375	-0.02283	-0.00831
1.32332	-0.05279	-0.02043	-0.00966
1.32498	-0.05348	-0.01733	-0.00992
1.32665	-0.0551	-0.01459	-0.00897
1.32832	-0.05652	-0.01287	-0.00733
1.32998	-0.0573	-0.01222	-0.00588
1.33165	-0.05783	-0.01241	-0.00494
1.33332	-0.05866	-0.01323	-0.00414
1.33498	-0.05984	-0.01452	-0.00312
1.33665	-0.06088	-0.01601	-0.00177
1.33832	-0.06103	-0.01718	-0.00018
1.33998	-0.05997	-0.01778	0.001164
1.34165	-0.05808	-0.01792	0.001546
1.34332	-0.05588	-0.0177	0.000834
1.34498	-0.05366	-0.01695	-0.00078
1.34665	-0.05177	-0.01554	-0.00322
1.34832	-0.05072	-0.01363	-0.00619
1.34998	-0.05061	-0.0114	-0.00886
1.35165	-0.05092	-0.00908	-0.01045
1.35332	-0.05103	-0.0072	-0.01065
1.35498	-0.05085	-0.00655	-0.00956
1.35665	-0.05083	-0.00747	-0.00766
1.35832	-0.05147	-0.00958	-0.00573
1.35998	-0.05272	-0.01204	-0.00417
1.36165	-0.05387	-0.01418	-0.00285
1.36332	-0.05412	-0.01566	-0.00168
1.36498	-0.05337	-0.01629	-0.00086
1.36665	-0.05224	-0.01603	-0.00051
1.36832	-0.05124	-0.01528	-0.00061
1.36998	-0.05048	-0.01476	-0.00116
1.37165	-0.04996	-0.01465	-0.00217
1.37332	-0.04966	-0.01441	-0.00313
1.37498	-0.0495	-0.01351	-0.00306
1.37665	-0.04968	-0.0119	-0.00133
1.37832	-0.05045	-0.00972	0.001527
1.37998	-0.05154	-0.00741	0.004037
1.38165	-0.05235	-0.00569	0.004792
1.38332	-0.05267	-0.00529	0.003381
1.38498	-0.0526	-0.00652	0.000503
1.38665	-0.05227	-0.0089	-0.00279
1.38832	-0.05187	-0.01155	-0.00553
1.38998	-0.05176	-0.01368	-0.007
1.39165	-0.05218	-0.01489	-0.00696
1.39332	-0.05296	-0.01526	-0.00597
1.39498	-0.05367	-0.01515	-0.00509
1.39665	-0.05387	-0.01464	-0.00502
1.39832	-0.0535	-0.01362	-0.00578
1.39998	-0.05289	-0.01257	-0.00687
1.40165	-0.05261	-0.01224	-0.00767
1.40332	-0.05285	-0.01268	-0.00779
1.40498	-0.05325	-0.01319	-0.00735
1.40665	-0.05331	-0.01311	-0.00674
1.40832	-0.05299	-0.01232	-0.00607
1.40998	-0.05249	-0.01113	-0.00519
1.41165	-0.05185	-0.00993	-0.00419
1.41332	-0.05107	-0.00903	-0.00341
1.41498	-0.05069	-0.00887	-0.00305
1.41665	-0.05134	-0.00976	-0.0029
1.41832	-0.05308	-0.01159	-0.00264
1.41998	-0.05516	-0.01381	-0.00202
1.42165	-0.0565	-0.01572	-0.00102
1.42332	-0.05642	-0.01693	9.3e-05
1.42498	-0.05479	-0.01742	0.000698
1.42665	-0.05198	-0.01721	0.000149
1.42832	-0.04878	-0.01637	-0.00168
1.42998	-0.04618	-0.01517	-0.00391
1.43165	-0.04514	-0.01391	-0.0053
1.43332	-0.04604	-0.01278	-0.00534
1.43498	-0.04837	-0.01181	-0.00455
1.43665	-0.05128	-0.01113	-0.00373
1.43832	-0.0542	-0.01099	-0.00334
1.43998	-0.05672	-0.01161	-0.00329
1.44165	-0.05837	-0.01274	-0.00336
1.44332	-0.0589	-0.01363	-0.00356
1.44498	-0.0586	-0.01369	-0.00399
1.44665	-0.05816	-0.01291	-0.00451
1.44832	-0.05804	-0.01172	-0.00487
1.44998	-0.05841	-0.0105	-0.00502
1.45165	-0.05903	-0.00959	-0.00506
1.45332	-0.05922	-0.00958	-0.00477
1.45498	-0.05838	-0.01103	-0.00376
1.45665	-0.05652	-0.0137	-0.00222
1.45832	-0.05434	-0.01642	-0.00119
1.45998	-0.05248	-0.01815	-0.00172
1.46165	-0.051	-0.01865	-0.00401
1.46332	-0.04964	-0.01829	-0.00721
1.46498	-0.04852	-0.01755	-0.01006
1.46665	-0.04803	-0.01692	-0.01193
1.46832	-0.04834	-0.01652	-0.01305
1.46998	-0.049	-0.01599	-0.01376
1.47165	-0.04956	-0.015	-0.01406
1.47332	-0.05013	-0.01392	-0.01374
1.47498	-0.05082	-0.01345	-0.01275
1.47665	-0.05126	-0.01388	-0.01133
1.47832	-0.05118	-0.01502	-0.00974
1.47998	-0.05093	-0.01633	-0.00815
1.48165	-0.05081	-0.01699	-0.00657
1.48332	-0.05068	-0.01651	-0.00502
1.48498	-0.05061	-0.01518	-0.00397
1.48665	-0.05109	-0.01382	-0.00412
1.48832	-0.05218	-0.01304	-0.00568
1.48998	-0.05324	-0.01258	-0.00802
1.49165	-0.05363	-0.01187	-0.01024
1.49332	-0.05311	-0.01079	-0.0117
1.49498	-0.052	-0.00966	-0.01211
1.49665	-0.05098	-0.00881	-0.01139
1.49832	-0.05063	-0.00861	-0.00964
1.49998	-0.05096	-0.00948	-0.00752
1.50165	-0.0517	-0.01161	-0.00602
1.50332	-0.05271	-0.01466	-0.00565
1.50498	-0.05395	-0.01764	-0.00614
1.50665	-0.05511	-0.01932	-0.007
1.50832	-0.05585	-0.01909	-0.00794
1.50998	-0.05619	-0.01731	-0.00879
1.51165	-0.05643	-0.0148	-0.00934
1.51332	-0.05683	-0.01229	-0.00955
1.51498	-0.05737	-0.01038	-0.00972
1.51665	-0.05772	-0.00968	-0.01016
1.51832	-0.05761	-0.01034	-0.01079
1.51998	-0.05701	-0.01181	-0.01113
1.52165	-0.05593	-0.01316	-0.01048
1.52332	-0.05439	-0.0137	-0.00882
1.52498	-0.05279	-0.01336	-0.00692
1.52665	-0.05166	-0.01263	-0.00569
1.52832	-0.05117	-0.01208	-0.00551
1.52998	-0.05116	-0.01178	-0.00634
1.53165	-0.05133	-0.01147	-0.00803
1.53332	-0.05129	-0.01111	-0.01024
1.53498	-0.05069	-0.01091	-0.01234
1.53665	-0.04945	-0.0109	-0.01359
1.53832	-0.04811	-0.01082	-0.01344
1.53998	-0.04731	-0.01045	-0.01184
1.54165	-0.04702	-0.00999	-0.00938
1.54332	-0.04669	-0.00989	-0.007
1.54498	-0.04622	-0.0103	-0.00537
1.54665	-0.04621	-0.01097	-0.00466
1.54832	-0.04701	-0.01147	-0.00479
1.54998	-0.04829	-0.01157	-0.00563
1.55165	-0.04958	-0.0113	-0.00682
1.55332	-0.05085	-0.01092	-0.0078
1.55498	-0.05209	-0.01087	-0.00812
1.55665	-0.05282	-0.01123	-0.0076
1.55832	-0.05237	-0.01156	-0.00632
1.55998	-0.05065	-0.01137	-0.0047
1.56165	-0.04841	-0.0106	-0.00342
1.56332	-0.04688	-0.00961	-0.00317
1.56498	-0.04674	-0.00881	-0.00425
1.56665	-0.04742	-0.00843	-0.00603
1.56832	-0.04784	-0.00851	-0.0074
1.56998	-0.04759	-0.00893	-0.00808
1.57165	-0.04708	-0.00946	-0.00842
1.57332	-0.04666	-0.00976	-0.00828
1.57498	-0.04633	-0.00973	-0.00715
1.57665	-0.04609	-0.00956	-0.00499
1.57832	-0.04613	-0.00941	-0.00256
1.57998	-0.04672	-0.00927	-0.0007
1.58165	-0.04792	-0.00892	0.00048
1.58332	-0.0494	-0.00815	0.001267
1.58498	-0.05052	-0.00697	0.001718
1.58665	-0.05079	-0.00572	0.001667
1.58832	-0.05033	-0.00482	0.000885
1.58998	-0.04978	-0.00455	-0.00079
1.59165	-0.04952	-0.00482	-0.00327
1.59332	-0.04952	-0.0053	-0.00607
1.59498	-0.04975	-0.00574	-0.00861
1.59665	-0.05029	-0.00618	-0.01061
1.59832	-0.05131	-0.00653	-0.01208
1.59998	-0.05286	-0.00636	-0.01286
1.60165	-0.05472	-0.00542	-0.01253
1.60332	-0.05646	-0.00405	-0.01096
1.60498	-0.05779	-0.00274	-0.00883
1.60665	-0.05852	-0.00176	-0.00726
1.60832	-0.0585	-0.00134	-0.00697
1.60998	-0.05775	-0.00193	-0.00788
1.61165	-0.05635	-0.00368	-0.00918
1.61332	-0.05458	-0.0061	-0.00999
1.61498	-0.05294	-0.00829	-0.01023
1.61665	-0.05175	-0.00966	-0.01046
1.61832	-0.05071	-0.01032	-0.01105
1.61998	-0.04937	-0.01073	-0.01181
1.62165	-0.04788	-0.01072	-0.01224
1.62332	-0.04681	-0.00974	-0.01193
1.62498	-0.04662	-0.00777	-0.01102
1.62665	-0.04723	-0.00556	-0.0102
1.62832	-0.04824	-0.00379	-0.01004
1.62998	-0.04943	-0.00264	-0.01023
1.63165	-0.05075	-0.00183	-0.00991
1.63332	-0.05189	-0.00101	-0.00873
1.63498	-0.05249	-5.1e-05	-0.00724
1.63665	-0.05264	0.000861	-0.00609
1.63832	-0.05282	0.001378	-0.00531
1.63998	-0.05308	0.001355	-0.0047
1.64165	-0.05318	0.000931	-0.00434
1.64332	-0.05317	0.000386	-0.0045
1.64498	-0.05323	-9.3e-05	-0.00516
1.64665	-0.0535	-0.00051	-0.00591
1.64832	-0.05411	-0.00087	-0.00625
1.64998	-0.05516	-0.00109	-0.00592
1.65165	-0.05645	-0.00114	-0.0049
1.65332	-0.0574	-0.00097	-0.00341
1.65498	-0.05749	-0.00057	-0.00184
1.65665	-0.05651	-6.1e-05	-0.00062
1.65832	-0.05463	0.000601	7.9e-05
1.65998	-0.0526	0.00177	0.000293
1.66165	-0.05156	0.003604	0.000163
1.66332	-0.05189	0.005448	-0.00025
1.66498	-0.05289	0.006282	-0.00092
1.66665	-0.05365	0.005551	-0.00171
1.66832	-0.05393	0.003409	-0.00237
1.66998	-0.05404	0.000661	-0.00279
1.67165	-0.0543	-0.00141	-0.00304
1.67332	-0.0546	-0.00172	-0.00316
1.67498	-0.05452	-0.00011	-0.00339
1.67665	-0.05396	0.002636	-0.00415
1.67832	-0.05319	0.005472	-0.00559
1.67998	-0.05252	0.007809	-0.00743
1.68165	-0.05208	0.009416	-0.009
1.68332	-0.05195	0.010245	-0.0096
1.68498	-0.05227	0.010622	-0.00906
1.68665	-0.05306	0.010962	-0.00767
1.68832	-0.05398	0.011143	-0.00563
1.68998	-0.05438	0.010738	-0.0031
1.69165	-0.05396	0.009681	-0.00039
1.69332	-0.05315	0.008456	0.0021
1.69498	-0.0527	0.007818	0.003879
1.69665	-0.05301	0.008265	0.004545
1.69832	-0.05383	0.009662	0.004116
1.69998	-0.05452	0.011376	0.00298
1.70165	-0.05483	0.012903	0.001509
1.70332	-0.05519	0.014226	-1.4e-05
1.70498	-0.05595	0.015502	-0.00126
1.70665	-0.05688	0.016703	-0.00211
1.70832	-0.05749	0.017551	-0.00281
1.70998	-0.05755	0.017709	-0.00373
1.71165	-0.05689	0.017034	-0.00484
1.71332	-0.05555	0.015642	-0.00565
1.71498	-0.05399	0.014054	-0.00551
1.71665	-0.05297	0.013025	-0.00425
1.71832	-0.05297	0.012815	-0.00245
1.71998	-0.0538	0.013066	-0.00116
1.72165	-0.05471	0.013504	-0.00124
1.72332	-0.05506	0.014212	-0.00292
1.72498	-0.05444	0.015278	-0.00577
1.72665	-0.05266	0.016852	-0.00879
1.72832	-0.05004	0.019227	-0.01091
1.72998	-0.04729	0.02211	-0.01158
1.73165	-0.0453	0.02441	-0.0108
1.73332	-0.04464	0.025225	-0.00902
1.73498	-0.04518	0.024675	-0.00695
1.73665	-0.04639	0.023698	-0.00523
1.73832	-0.04767	0.023348	-0.00413
1.73998	-0.04861	0.023986	-0.00377
1.74165	-0.04918	0.024973	-0.00414
1.74332	-0.04955	0.025327	-0.00495
1.74498	-0.04969	0.024745	-0.00599
1.74665	-0.0495	0.023763	-0.00706
1.74832	-0.04918	0.023004	-0.00769
1.74998	-0.04905	0.02272	-0.0075
1.75165	-0.04918	0.022817	-0.00674
1.75332	-0.04937	0.023041	-0.00577
1.75498	-0.04938	0.023129	-0.00471
1.75665	-0.04907	0.023083	-0.00376
1.75832	-0.04843	0.023292	-0.00341
1.75998	-0.04792	0.024089	-0.00411
1.76165	-0.04823	0.025248	-0.00584
1.76332	-0.0496	0.026342	-0.00807
1.76498	-0.05147	0.027148	-0.00997
1.76665	-0.05308	0.027544	-0.01099
1.76832	-0.05405	0.027465	-0.01096
1.76998	-0.05428	0.027055	-0.00985
1.77165	-0.05366	0.026473	-0.00788
1.77332	-0.05229	0.025895	-0.00578
1.77498	-0.05053	0.02556	-0.00451
1.77665	-0.04904	0.025798	-0.00445
1.77832	-0.04864	0.026878	-0.00519
1.77998	-0.04987	0.028727	-0.00614
1.78165	-0.05242	0.030752	-0.00697
1.78332	-0.0551	0.031982	-0.00739
1.78498	-0.05662	0.031758	-0.00729
1.78665	-0.05649	0.030384	-0.0069
1.78832	-0.05524	0.028643	-0.00611
1.78998	-0.05397	0.027106	-0.00455
1.79165	-0.05358	0.026147	-0.00252
1.79332	-0.05409	0.025858	-0.00089
1.79498	-0.05467	0.025984	-0.00035
1.79665	-0.05462	0.0261	-0.00107
1.79832	-0.05391	0.025779	-0.00254
1.79998	-0.05292	0.024722	-0.00395
1.80165	-0.05199	0.023064	-0.00479
1.80332	-0.05141	0.021351	-0.00495
1.80498	-0.05151	0.020014	-0.00464
1.80665	-0.05244	0.019362	-0.00441
1.80832	-0.05396	0.019609	-0.0049
1.80998	-0.05552	0.020699	-0.0063
1.81165	-0.05669	0.02244	-0.00821
1.81332	-0.05751	0.024778	-0.01001
1.81498	-0.05812	0.027544	-0.0114
1.81665	-0.05829	0.030226	-0.0123
1.81832	-0.05746	0.032117	-0.01242
1.81998	-0.05561	0.032638	-0.01159
1.82165	-0.05342	0.031618	-0.01011
1.82332	-0.05151	0.029257	-0.0086
1.82498	-0.05014	0.025993	-0.00766
1.82665	-0.04953	0.022408	-0.00757
1.82832	-0.04968	0.01899	-0.008
1.82998	-0.05018	0.015935	-0.00827
1.83165	-0.05062	0.013337	-0.00808
1.83332	-0.05101	0.011637	-0.0076
1.83498	-0.05157	0.01132	-0.0071
1.83665	-0.05227	0.01221	-0.00682
1.83832	-0.05279	0.013523	-0.00686
1.83998	-0.05303	0.014673	-0.00714
1.84165	-0.05321	0.015632	-0.00752
1.84332	-0.05361	0.016373	-0.00782
1.84498	-0.05413	0.016531	-0.00801
1.84665	-0.05432	0.015977	-0.0082
1.84832	-0.05394	0.015148	-0.00856
1.84998	-0.05346	0.014547	-0.00918
1.85165	-0.05355	0.014352	-0.00998
1.85332	-0.05463	0.014375	-0.01092
1.85498	-0.05651	0.013998	-0.01191
1.85665	-0.05829	0.012638	-0.01265
1.85832	-0.05906	0.010487	-0.01274
1.85998	-0.05871	0.008252	-0.01198
1.86165	-0.0576	0.006501	-0.01057
1.86332	-0.05609	0.005425	-0.00907
1.86498	-0.0545	0.004927	-0.00807
1.86665	-0.05334	0.004927	-0.00775
1.86832	-0.05297	0.005378	-0.00801
1.86998	-0.05324	0.005933	-0.00869
1.87165	-0.05357	0.006049	-0.0095
1.87332	-0.0535	0.005513	-0.01003
1.87498	-0.05301	0.00454	-0.01007
1.87665	-0.05229	0.003586	-0.00986
1.87832	-0.05155	0.003087	-0.00934
1.87998	-0.05099	0.003166	-0.00808
1.88165	-0.05067	0.003576	-0.00616
1.88332	-0.05037	0.003846	-0.00454
1.88498	-0.04978	0.003437	-0.00411
1.88665	-0.04896	0.00217	-0.00494
1.88832	-0.04832	0.000452	-0.00639
1.88998	-0.04822	-0.0012	-0.00769
1.89165	-0.0486	-0.00271	-0.0083
1.89332	-0.04905	-0.00407	-0.00821
1.89498	-0.04941	-0.00498	-0.00796
1.89665	-0.04992	-0.00532	-0.00815
1.89832	-0.0507	-0.00543	-0.00902
1.89998	-0.05134	-0.00579	-0.01021
1.90165	-0.05147	-0.00649	-0.01085
1.90332	-0.05124	-0.00708	-0.01026
1.90498	-0.05107	-0.00706	-0.00855
1.90665	-0.05117	-0.00642	-0.0064
1.90832	-0.05112	-0.00559	-0.00438
1.90998	-0.05052	-0.00482	-0.00276
1.91165	-0.04965	-0.00418	-0.0015
1.91332	-0.04903	-0.00383	-0.00069
1.91498	-0.04877	-0.00367	-0.00066
1.91665	-0.04862	-0.00334	-0.00149
1.91832	-0.04829	-0.00277	-0.00285
1.91998	-0.04764	-0.00215	-0.00433
1.92165	-0.04674	-0.00158	-0.0057
1.92332	-0.04591	-0.00119	-0.00692
1.92498	-0.04555	-0.00113	-0.00792
1.92665	-0.04587	-0.00138	-0.00853
1.92832	-0.0467	-0.00173	-0.0087
1.92998	-0.04747	-0.00206	-0.00869
1.93165	-0.04753	-0.00273	-0.00883
1.93332	-0.04673	-0.00423	-0.00915
1.93498	-0.04544	-0.00641	-0.00942
1.93665	-0.04408	-0.00841	-0.00949
1.93832	-0.04319	-0.00934	-0.00935
1.93998	-0.04326	-0.00899	-0.00925
1.94165	-0.04424	-0.00772	-0.00972
1.94332	-0.04544	-0.00615	-0.01104
1.94498	-0.04629	-0.0048	-0.01284
1.94665	-0.04699	-0.00392	-0.0142
1.94832	-0.04775	-0.00363	-0.01439
1.94998	-0.04822	-0.00364	-0.01343
1.95165	-0.04786	-0.00332	-0.01192
1.95332	-0.04687	-0.00253	-0.01049
1.95498	-0.04612	-0.00193	-0.00969
1.95665	-0.0464	-0.00218	-0.00972
1.95832	-0.04778	-0.00323	-0.01033
1.95998	-0.04951	-0.00449	-0.01106
1.96165	-0.05064	-0.00546	-0.0116
1.96332	-0.05066	-0.00592	-0.01191
1.96498	-0.04969	-0.0057	-0.01226
1.96665	-0.04815	-0.00477	-0.01297
1.96832	-0.0463	-0.00337	-0.01389
1.96998	-0.04454	-0.00186	-0.01435
1.97165	-0.04355	-0.00063	-0.01388
1.97332	-0.04388	-0.00032	-0.01258
1.97498	-0.04552	-0.00144	-0.01064
1.97665	-0.04788	-0.00379	-0.00826
1.97832	-0.05001	-0.00661	-0.00591
1.97998	-0.05116	-0.00911	-0.00429
1.98165	-0.05122	-0.01076	-0.00394
1.98332	-0.05067	-0.01139	-0.00486
1.98498	-0.05005	-0.0111	-0.00636
1.98665	-0.04949	-0.01005	-0.00747
1.98832	-0.04877	-0.00847	-0.00772
1.98998	-0.04793	-0.00675	-0.00744
1.99165	-0.04753	-0.00543	-0.00722
1.99332	-0.04806	-0.00478	-0.00735
1.99498	-0.04932	-0.00476	-0.00785
1.99665	-0.05057	-0.00539	-0.00859
1.99832	-0.05105	-0.00674	-0.00925
1.99998	-0.05054	-0.00851	-0.00962
2.00165	-0.04952	-0.01004	-0.00973
2.00332	-0.04869	-0.01083	-0.0099
2.00498	-0.04832	-0.01068	-0.01056
2.00665	-0.04828	-0.00983	-0.01179
2.00832	-0.0483	-0.00882	-0.01317
2.00998	-0.04833	-0.00797	-0.01411
2.01165	-0.04872	-0.00713	-0.01403
2.01332	-0.0497	-0.00605	-0.0124
2.01498	-0.05096	-0.00512	-0.0092
2.01665	-0.05201	-0.00498	-0.00516
2.01832	-0.05256	-0.00593	-0.00131
2.01998	-0.05239	-0.0076	0.001574
2.02165	-0.05143	-0.00913	0.003194
2.02332	-0.04989	-0.00973	0.003511
2.02498	-0.04829	-0.00903	0.002757
2.02665	-0.04747	-0.00748	0.001336
2.02832	-0.04793	-0.00612	-0.00043
2.02998	-0.04937	-0.00549	-0.00223
2.03165	-0.05105	-0.00523	-0.00366
2.03332	-0.05253	-0.00484	-0.00467
2.03498	-0.05385	-0.00424	-0.00571
2.03665	-0.05513	-0.00361	-0.00716
2.03832	-0.05625	-0.00301	-0.0088
2.03998	-0.05698	-0.00246	-0.01025
2.04165	-0.05711	-0.00224	-0.01157
2.04332	-0.05672	-0.00266	-0.01293
2.04498	-0.0562	-0.00395	-0.01403
2.04665	-0.05587	-0.00614	-0.01426
2.04832	-0.05572	-0.00876	-0.0133
2.04998	-0.0555	-0.01097	-0.01135
2.05165	-0.05498	-0.0121	-0.00892
2.05332	-0.05404	-0.01203	-0.00669
2.05498	-0.05267	-0.01103	-0.00514
2.05665	-0.05123	-0.00964	-0.00435
2.05832	-0.05031	-0.00855	-0.00416
2.05998	-0.0501	-0.00827	-0.00436
2.06165	-0.05022	-0.00877	-0.00488
2.06332	-0.05008	-0.00954	-0.00562
2.06498	-0.04918	-0.01004	-0.00641
2.06665	-0.04755	-0.01007	-0.00692
2.06832	-0.04571	-0.00958	-0.00662
2.06998	-0.04435	-0.0085	-0.00502
2.07165	-0.04385	-0.00695	-0.00241
2.07332	-0.04423	-0.00557	0.00013
2.07498	-0.04515	-0.00492	0.00135
2.07665	-0.04618	-0.00514	0.000587
2.07832	-0.04711	-0.0063	-0.00195
2.07998	-0.04778	-0.00865	-0.00531
2.08165	-0.04806	-0.012	-0.00864
2.08332	-0.04799	-0.01544	-0.01163
2.08498	-0.04772	-0.01795	-0.01405
2.08665	-0.04722	-0.01899	-0.01529
2.08832	-0.04643	-0.01873	-0.01491
2.08998	-0.04552	-0.01777	-0.01327
2.09165	-0.04478	-0.01676	-0.01128
2.09332	-0.04444	-0.01608	-0.00968
2.09498	-0.04478	-0.01571	-0.00892
2.09665	-0.04574	-0.01543	-0.00909
2.09832	-0.04685	-0.01533	-0.00974
2.09998	-0.04775	-0.0158	-0.01023
2.10165	-0.04866	-0.01703	-0.01013
2.10332	-0.04993	-0.01859	-0.00941
2.10498	-0.05143	-0.0196	-0.0084
2.10665	-0.05257	-0.01934	-0.00784
2.10832	-0.05289	-0.01767	-0.00828
2.10998	-0.05224	-0.01527	-0.00962
2.11165	-0.05083	-0.01336	-0.0112
2.11332	-0.04898	-0.01294	-0.01237
2.11498	-0.04706	-0.01409	-0.01275
2.11665	-0.04548	-0.01607	-0.01246
2.11832	-0.04434	-0.01796	-0.01187
2.11998	-0.04354	-0.01918	-0.01121
2.12165	-0.04317	-0.01929	-0.01056
2.12332	-0.04318	-0.01793	-0.0103
2.12498	-0.04306	-0.0152	-0.01083
2.12665	-0.04235	-0.01194	-0.01209
2.12832	-0.04098	-0.00926	-0.01346
2.12998	-0.03906	-0.00774	-0.01413
2.13165	-0.03706	-0.00719	-0.01371
2.13332	-0.03571	-0.00719	-0.01231
2.13498	-0.03536	-0.00751	-0.01016
2.13665	-0.03581	-0.00805	-0.00768
2.13832	-0.03683	-0.00869	-0.00554
2.13998	-0.0382	-0.00952	-0.00431
2.14165	-0.03954	-0.01076	-0.00414
2.14332	-0.04052	-0.01235	-0.0048
2.14498	-0.04106	-0.01388	-0.00618
2.14665	-0.04119	-0.01493	-0.00824
2.14832	-0.04111	-0.0156	-0.01044
2.14998	-0.04126	-0.01623	-0.01209
2.15165	-0.04203	-0.01695	-0.01297
2.15332	-0.04339	-0.01754	-0.01312
2.15498	-0.04484	-0.01772	-0.01267
2.15665	-0.04596	-0.01734	-0.01179
2.15832	-0.04652	-0.0165	-0.01065
2.15998	-0.04642	-0.01551	-0.00936
2.16165	-0.04565	-0.01469	-0.00824
2.16332	-0.0444	-0.01431	-0.00776
2.16498	-0.04292	-0.01443	-0.00808
2.16665	-0.04168	-0.01465	-0.0088
2.16832	-0.04113	-0.01442	-0.00931
2.16998	-0.0413	-0.01348	-0.00934
2.17165	-0.04187	-0.01196	-0.00923
2.17332	-0.04261	-0.01025	-0.00975
2.17498	-0.04352	-0.0088	-0.01126
2.17665	-0.04475	-0.00807	-0.01341
2.17832	-0.04645	-0.0084	-0.01529
2.17998	-0.04844	-0.00985	-0.01605
2.18165	-0.05001	-0.01213	-0.01551
2.18332	-0.05053	-0.01462	-0.01428
2.18498	-0.04992	-0.01655	-0.01309
2.18665	-0.04843	-0.01754	-0.01209
2.18832	-0.04619	-0.01791	-0.01081
2.18998	-0.04336	-0.01841	-0.00887
2.19165	-0.04048	-0.0193	-0.00637
2.19332	-0.03842	-0.02006	-0.00394
2.19498	-0.03785	-0.0204	-0.00243
2.19665	-0.03875	-0.02076	-0.00232
2.19832	-0.04063	-0.02166	-0.00327
2.19998	-0.04315	-0.02298	-0.00449
2.20165	-0.04598	-0.02422	-0.00563
2.20332	-0.04847	-0.02519	-0.00702
2.20498	-0.05005	-0.02599	-0.00899
2.20665	-0.05055	-0.02658	-0.01118
2.20832	-0.05003	-0.02679	-0.01273
2.20998	-0.04869	-0.02641	-0.0129
2.21165	-0.04717	-0.02545	-0.01158
2.21332	-0.04622	-0.0242	-0.00925
2.21498	-0.046	-0.023	-0.00682
2.21665	-0.0462	-0.02206	-0.00524
2.21832	-0.04667	-0.02143	-0.00482
2.21998	-0.04746	-0.02101	-0.00502
2.22165	-0.04842	-0.02058	-0.00534
2.22332	-0.04917	-0.02015	-0.00585
2.22498	-0.04935	-0.0199	-0.00657
2.22665	-0.04889	-0.01991	-0.00697
2.22832	-0.04788	-0.02001	-0.00662
2.22998	-0.04657	-0.02011	-0.00562
2.23165	-0.04542	-0.02042	-0.00445
2.23332	-0.0449	-0.02137	-0.00364
2.23498	-0.0452	-0.02316	-0.00362
2.23665	-0.04612	-0.02555	-0.00448
2.23832	-0.0472	-0.02791	-0.00589
2.23998	-0.04768	-0.02947	-0.00725
2.24165	-0.04709	-0.0299	-0.00807
2.24332	-0.04553	-0.02945	-0.00823
2.24498	-0.04349	-0.02854	-0.00775
2.24665	-0.04152	-0.02731	-0.00679
2.24832	-0.04007	-0.02598	-0.00572
2.24998	-0.03964	-0.02509	-0.00482
2.25165	-0.04067	-0.02491	-0.00393
2.25332	-0.04309	-0.02505	-0.00308
2.25498	-0.04609	-0.02497	-0.00274
2.25665	-0.04855	-0.0245	-0.00309
2.25832	-0.04985	-0.0237	-0.00396
2.25998	-0.05015	-0.02265	-0.00523
2.26165	-0.04968	-0.02169	-0.00679
2.26332	-0.04849	-0.02125	-0.00814
2.26498	-0.04689	-0.02147	-0.00862
2.26665	-0.04558	-0.02222	-0.00804
2.26832	-0.0451	-0.02333	-0.00702
2.26998	-0.04542	-0.02449	-0.00652
2.27165	-0.04602	-0.02532	-0.00714
2.27332	-0.04631	-0.02563	-0.00877
2.27498	-0.04608	-0.02574	-0.01049
2.27665	-0.04577	-0.02603	-0.01143
2.27832	-0.04575	-0.02613	-0.01146
2.27998	-0.04585	-0.02541	-0.01099
2.28165	-0.04562	-0.02401	-0.01045
2.28332	-0.04489	-0.02284	-0.01013
2.28498	-0.04376	-0.02262	-0.01009
2.28665	-0.04244	-0.02319	-0.01016
2.28832	-0.04098	-0.02371	-0.01025
2.28998	-0.03946	-0.02354	-0.0104
2.29165	-0.03807	-0.02298	-0.01057
2.29332	-0.03708	-0.02297	-0.01047
2.29498	-0.03662	-0.02391	-0.00972
2.29665	-0.03673	-0.02495	-0.00829
2.29832	-0.0373	-0.02512	-0.00689
2.29998	-0.03821	-0.02464	-0.00639
2.30165	-0.03948	-0.02437	-0.00716
2.30332	-0.04119	-0.02462	-0.00882
2.30498	-0.04307	-0.02508	-0.0106
2.30665	-0.04442	-0.02548	-0.0118
2.30832	-0.04469	-0.02568	-0.01226
2.30998	-0.04402	-0.02533	-0.01228
2.31165	-0.04306	-0.0241	-0.01218
2.31332	-0.04245	-0.02222	-0.01214
2.31498	-0.04267	-0.02061	-0.01237
2.31665	-0.04366	-0.02035	-0.01298
2.31832	-0.04492	-0.02159	-0.01369
2.31998	-0.04591	-0.02332	-0.01418
2.32165	-0.04613	-0.02422	-0.01436
2.32332	-0.0452	-0.0238	-0.01404
2.32498	-0.04334	-0.02242	-0.01284
2.32665	-0.04147	-0.02065	-0.01076
2.32832	-0.04047	-0.01891	-0.00838
2.32998	-0.04066	-0.01771	-0.00646
2.33165	-0.04199	-0.01776	-0.00528
2.33332	-0.04411	-0.01936	-0.00458
2.33498	-0.04629	-0.0221	-0.00407
2.33665	-0.04774	-0.02479	-0.0037
2.33832	-0.04822	-0.02621	-0.0037
2.33998	-0.04781	-0.02594	-0.00442
2.34165	-0.04679	-0.02454	-0.00607
2.34332	-0.04567	-0.02295	-0.00831
2.34498	-0.04498	-0.02189	-0.01041
2.34665	-0.04511	-0.02165	-0.01192
2.34832	-0.04599	-0.02211	-0.01279
2.34998	-0.04715	-0.02271	-0.01309
2.35165	-0.04818	-0.02299	-0.01271
2.35332	-0.04898	-0.02291	-0.01166
2.35498	-0.04963	-0.02263	-0.01052
2.35665	-0.05	-0.02213	-0.01015
2.35832	-0.04995	-0.02129	-0.01059
2.35998	-0.04945	-0.02036	-0.01113
2.36165	-0.04843	-0.0199	-0.01134
2.36332	-0.04674	-0.02014	-0.0113
2.36498	-0.04458	-0.02083	-0.01108
2.36665	-0.04257	-0.02146	-0.01068
2.36832	-0.04124	-0.02152	-0.01022
2.36998	-0.04057	-0.02088	-0.00983
2.37165	-0.04023	-0.02009	-0.00943
2.37332	-0.04018	-0.01981	-0.00886
2.37498	-0.04062	-0.02004	-0.00828
2.37665	-0.04158	-0.02021	-0.00789
2.37832	-0.04276	-0.02002	-0.00746
2.37998	-0.04357	-0.01958	-0.00686
2.38165	-0.04364	-0.01916	-0.00644
2.38332	-0.04316	-0.01911	-0.00639
2.38498	-0.04252	-0.01953	-0.00659
2.38665	-0.04174	-0.02036	-0.00692
2.38832	-0.04062	-0.0215	-0.0074
2.38998	-0.03927	-0.02278	-0.00819
2.39165	-0.03828	-0.02388	-0.00933
2.39332	-0.0381	-0.02452	-0.01032
2.39498	-0.03878	-0.02461	-0.01072
2.39665	-0.04015	-0.02401	-0.01069
2.39832	-0.04204	-0.02255	-0.01046
2.39998	-0.04413	-0.02036	-0.00994
2.40165	-0.046	-0.0182	-0.00896
2.40332	-0.04736	-0.01702	-0.00788
2.40498	-0.04806	-0.01716	-0.00762
2.40665	-0.04773	-0.01784	-0.00898
2.40832	-0.04602	-0.01779	-0.01201
2.40998	-0.0434	-0.01657	-0.01596
2.41165	-0.0412	-0.01501	-0.01955
2.41332	-0.04036	-0.01423	-0.02116
2.41498	-0.04061	-0.01456	-0.01981
2.41665	-0.04128	-0.01564	-0.01608
2.41832	-0.04191	-0.0171	-0.01161
2.41998	-0.0422	-0.0185	-0.00779
2.42165	-0.0419	-0.01918	-0.00526
2.42332	-0.04107	-0.01885	-0.00443
2.42498	-0.04031	-0.01779	-0.00551
2.42665	-0.04048	-0.01646	-0.00803
2.42832	-0.04176	-0.01526	-0.01107
2.42998	-0.04335	-0.01473	-0.01387
2.43165	-0.04416	-0.01514	-0.01574
2.43332	-0.04387	-0.01617	-0.01625
2.43498	-0.04297	-0.01736	-0.01555
2.43665	-0.04225	-0.01841	-0.01424
2.43832	-0.04227	-0.01946	-0.01286
2.43998	-0.04302	-0.02104	-0.01173
2.44165	-0.04386	-0.02339	-0.01105
2.44332	-0.04398	-0.02584	-0.01078
2.44498	-0.04321	-0.02739	-0.01049
2.44665	-0.04227	-0.02742	-0.00967
2.44832	-0.0422	-0.02607	-0.00828
2.44998	-0.04356	-0.02432	-0.00677
2.45165	-0.04576	-0.0232	-0.00562
2.45332	-0.04749	-0.02281	-0.00485
2.45498	-0.04768	-0.02249	-0.00431
2.45665	-0.04617	-0.02183	-0.00416
2.45832	-0.04389	-0.02097	-0.00469
2.45998	-0.0422	-0.02043	-0.00606
2.46165	-0.04188	-0.02063	-0.00819
2.46332	-0.04277	-0.0215	-0.01054
2.46498	-0.04409	-0.02258	-0.01239
2.46665	-0.04495	-0.02358	-0.01317
2.46832	-0.04484	-0.02461	-0.01267
2.46998	-0.04409	-0.02575	-0.01136
2.47165	-0.04335	-0.02688	-0.01031
2.47332	-0.04317	-0.02807	-0.01025
2.47498	-0.04393	-0.02947	-0.01094
2.47665	-0.04543	-0.03073	-0.0116
2.47832	-0.04683	-0.03112	-0.01135
2.47998	-0.04735	-0.03015	-0.00975
2.48165	-0.04666	-0.02802	-0.00707
2.48332	-0.04487	-0.02539	-0.00414
2.48498	-0.0425	-0.02311	-0.00195
2.48665	-0.04047	-0.02195	-0.00127
2.48832	-0.03953	-0.02216	-0.00211
2.48998	-0.03956	-0.02324	-0.00388
2.49165	-0.03991	-0.02452	-0.00606
2.49332	-0.04015	-0.02561	-0.00853
2.49498	-0.04033	-0.02638	-0.01106
2.49665	-0.04075	-0.02687	-0.01281
2.49832	-0.04171	-0.02744	-0.01309
2.49998	-0.04318	-0.02843	-0.01214
2.50165	-0.04471	-0.02971	-0.01046
2.50332	-0.04584	-0.03054	-0.00813
2.50498	-0.0466	-0.03016	-0.00523
2.50665	-0.04713	-0.02855	-0.00245
2.50832	-0.04708	-0.02686	-0.00065
2.50998	-0.04582	-0.0262	-0.00021
2.51165	-0.04339	-0.02655	-0.00101
2.51332	-0.04083	-0.02733	-0.00286
2.51498	-0.03929	-0.02836	-0.00554
2.51665	-0.03895	-0.0298	-0.00855
2.51832	-0.03947	-0.03146	-0.01119
2.51998	-0.04046	-0.03265	-0.01309
2.52165	-0.04138	-0.03241	-0.01426
2.52332	-0.04176	-0.03034	-0.01463
2.52498	-0.04167	-0.02713	-0.01401
2.52665	-0.04169	-0.02412	-0.01257
2.52832	-0.04222	-0.02228	-0.01087
2.52998	-0.04315	-0.02176	-0.0093
2.53165	-0.04408	-0.0221	-0.00795
2.53332	-0.04484	-0.02278	-0.00711
2.53498	-0.04572	-0.02353	-0.00708
2.53665	-0.04693	-0.02419	-0.00775
2.53832	-0.04811	-0.0246	-0.00868
2.53998	-0.04864	-0.02466	-0.00964
2.54165	-0.04844	-0.02455	-0.01071
2.54332	-0.04777	-0.02448	-0.0119
2.54498	-0.04687	-0.02443	-0.01314
2.54665	-0.04599	-0.02439	-0.01415
2.54832	-0.04547	-0.02434	-0.0146
2.54998	-0.04539	-0.02426	-0.01428
2.55165	-0.04548	-0.02433	-0.0132
2.55332	-0.0454	-0.0248	-0.01167
2.55498	-0.04503	-0.02567	-0.01026
2.55665	-0.04433	-0.02648	-0.00956
2.55832	-0.04328	-0.02668	-0.00975
2.55998	-0.04225	-0.02623	-0.01053
2.56165	-0.04193	-0.02559	-0.01129
2.56332	-0.04262	-0.02517	-0.01172
2.56498	-0.04404	-0.02501	-0.0119
2.56665	-0.04584	-0.02488	-0.01202
2.56832	-0.04772	-0.02476	-0.01215
2.56998	-0.04912	-0.02489	-0.01216
2.57165	-0.04929	-0.02545	-0.01179
2.57332	-0.0478	-0.02641	-0.01089
2.57498	-0.04508	-0.02754	-0.00954
2.57665	-0.04235	-0.02854	-0.00826
2.57832	-0.04074	-0.02931	-0.00765
2.57998	-0.04047	-0.02987	-0.00789
2.58165	-0.04092	-0.03029	-0.00875
2.58332	-0.04137	-0.03068	-0.00997
2.58498	-0.04152	-0.03103	-0.01125
2.58665	-0.04164	-0.03117	-0.01213
2.58832	-0.04198	-0.0308	-0.01231
2.58998	-0.04244	-0.02953	-0.01193
2.59165	-0.04273	-0.02741	-0.01154
2.59332	-0.04263	-0.02514	-0.01132
2.59498	-0.04204	-0.02365	-0.01079
2.59665	-0.04129	-0.02338	-0.00944
2.59832	-0.04119	-0.02376	-0.00731
2.59998	-0.04225	-0.02363	-0.00507
2.60165	-0.04392	-0.02245	-0.00366
2.60332	-0.04517	-0.02085	-0.00344
2.60498	-0.0456	-0.02004	-0.00405
2.60665	-0.0454	-0.02071	-0.00509
2.60832	-0.04449	-0.0228	-0.00638
2.60998	-0.04246	-0.02571	-0.00764
2.61165	-0.03948	-0.02836	-0.00854
2.61332	-0.03673	-0.02972	-0.00913
2.61498	-0.03563	-0.0297	-0.00969
2.61665	-0.03666	-0.02922	-0.01038
2.61832	-0.03904	-0.02936	-0.01109
2.61998	-0.04147	-0.03023	-0.0116
2.62165	-0.04302	-0.03104	-0.01153
2.62332	-0.04358	-0.03124	-0.01062
2.62498	-0.04359	-0.03113	-0.00912
2.62665	-0.04328	-0.03128	-0.00752
2.62832	-0.04246	-0.03178	-0.006
2.62998	-0.04098	-0.03198	-0.00462
2.63165	-0.03924	-0.03113	-0.00363
2.63332	-0.03777	-0.02927	-0.00329
2.63498	-0.03667	-0.02753	-0.00367
2.63665	-0.03589	-0.0272	-0.00465
2.63832	-0.03569	-0.02861	-0.00601
2.63998	-0.03617	-0.03094	-0.00739
2.64165	-0.0369	-0.03316	-0.00848
2.64332	-0.03744	-0.03458	-0.00921
2.64498	-0.03792	-0.03489	-0.00968
2.64665	-0.03866	-0.03417	-0.01
2.64832	-0.03964	-0.03282	-0.0103
2.64998	-0.04054	-0.03142	-0.01079
2.65165	-0.04103	-0.03051	-0.01174
2.65332	-0.04088	-0.03037	-0.01318
2.65498	-0.04017	-0.0308	-0.01459
2.65665	-0.03934	-0.03145	-0.01544
2.65832	-0.0388	-0.03222	-0.01562
2.65998	-0.03866	-0.03289	-0.01538
2.66165	-0.03899	-0.03277	-0.01499
2.66332	-0.03979	-0.03141	-0.01451
2.66498	-0.04066	-0.02928	-0.01389
2.66665	-0.04087	-0.02757	-0.0133
2.66832	-0.03995	-0.02746	-0.01307
2.66998	-0.03833	-0.0291	-0.01336
2.67165	-0.03697	-0.03142	-0.01385
2.67332	-0.03658	-0.03316	-0.01357
2.67498	-0.03746	-0.03409	-0.01163
2.67665	-0.03939	-0.03485	-0.00866
2.67832	-0.04156	-0.03591	-0.00619
2.67998	-0.04312	-0.03704	-0.00499
2.68165	-0.04361	-0.03768	-0.00482
2.68332	-0.04293	-0.03752	-0.00516
2.68498	-0.04134	-0.03667	-0.00564
2.68665	-0.03956	-0.03529	-0.00618
2.68832	-0.03844	-0.03345	-0.00672
2.68998	-0.03823	-0.0314	-0.0068
2.69165	-0.03865	-0.02974	-0.00599
2.69332	-0.03951	-0.02897	-0.00473
2.69498	-0.04101	-0.02908	-0.00383
2.69665	-0.04343	-0.02963	-0.00374
2.69832	-0.04632	-0.03015	-0.00437
2.69998	-0.04835	-0.03043	-0.0055
2.70165	-0.04842	-0.03036	-0.007
2.70332	-0.04671	-0.02981	-0.00876
2.70498	-0.0446	-0.02885	-0.01052
2.70665	-0.04353	-0.02778	-0.01202
2.70832	-0.04399	-0.02683	-0.01307
2.70998	-0.04535	-0.02594	-0.01353
2.71165	-0.04661	-0.02474	-0.01332
2.71332	-0.04707	-0.02313	-0.01251
2.71498	-0.04661	-0.02145	-0.01145
2.71665	-0.04568	-0.02014	-0.01089
2.71832	-0.04487	-0.01932	-0.0114
2.71998	-0.04453	-0.01872	-0.01266
2.72165	-0.04468	-0.0182	-0.01345
2.72332	-0.04505	-0.01796	-0.01262
2.72498	-0.04537	-0.01817	-0.01007
2.72665	-0.04552	-0.01863	-0.00686
2.72832	-0.04566	-0.01908	-0.00416
2.72998	-0.04587	-0.01956	-0.00265
2.73165	-0.04598	-0.02032	-0.00246
2.73332	-0.04584	-0.02158	-0.00326
2.73498	-0.04547	-0.02346	-0.00448
2.73665	-0.04489	-0.0258	-0.00578
2.73832	-0.04388	-0.0281	-0.00684
2.73998	-0.04232	-0.02965	-0.00723
2.74165	-0.04057	-0.03003	-0.0067
2.74332	-0.03905	-0.02945	-0.00547
2.74498	-0.03798	-0.02858	-0.00419
2.74665	-0.03766	-0.02788	-0.00345
2.74832	-0.03811	-0.02768	-0.00343
2.74998	-0.03873	-0.02815	-0.00407
2.75165	-0.03886	-0.02892	-0.00531
2.75332	-0.0386	-0.02932	-0.00683
2.75498	-0.03854	-0.02906	-0.00791
2.75665	-0.03903	-0.02847	-0.00809
2.75832	-0.03959	-0.02817	-0.00783
2.75998	-0.03949	-0.02847	-0.00801
2.76165	-0.03866	-0.0291	-0.00875
2.76332	-0.03748	-0.02963	-0.00929
2.76498	-0.03638	-0.02989	-0.00898
2.76665	-0.03582	-0.03011	-0.0079
2.76832	-0.03623	-0.03051	-0.00652
2.76998	-0.03773	-0.03089	-0.00536
2.77165	-0.03986	-0.03086	-0.00468
2.77332	-0.04199	-0.03008	-0.00442
2.77498	-0.04378	-0.02828	-0.00447
2.77665	-0.04503	-0.0255	-0.00474
2.77832	-0.04553	-0.02245	-0.00515
2.77998	-0.04528	-0.02017	-0.00572
2.78165	-0.04469	-0.01936	-0.00638
2.78332	-0.04417	-0.01977	-0.00673
2.78498	-0.04384	-0.02065	-0.00645
2.78665	-0.04356	-0.02146	-0.00585
2.78832	-0.04306	-0.02219	-0.00543
2.78998	-0.04235	-0.02306	-0.00518
2.79165	-0.04188	-0.02416	-0.00493
2.79332	-0.04206	-0.02538	-0.00489
2.79498	-0.04286	-0.02633	-0.00523
2.79665	-0.04374	-0.02668	-0.00564
2.79832	-0.04411	-0.02632	-0.00591
2.79998	-0.04364	-0.02546	-0.00604
2.80165	-0.04248	-0.02481	-0.00618
2.80332	-0.04118	-0.02514	-0.00656
2.80498	-0.04024	-0.02655	-0.00744
2.80665	-0.03983	-0.02824	-0.00861
2.80832	-0.03983	-0.02943	-0.0094
2.80998	-0.04028	-0.02978	-0.00923
2.81165	-0.04123	-0.02904	-0.0083
2.81332	-0.04248	-0.02703	-0.00736
2.81498	-0.04354	-0.02425	-0.00679
2.81665	-0.0443	-0.02181	-0.00636
2.81832	-0.045	-0.02067	-0.00583
2.81998	-0.04554	-0.02102	-0.00536
2.82165	-0.04553	-0.02235	-0.00525
2.82332	-0.04509	-0.02399	-0.00557
2.82498	-0.04488	-0.02544	-0.00616
2.82665	-0.04533	-0.02664	-0.00676
2.82832	-0.04604	-0.02788	-0.007
2.82998	-0.04626	-0.02937	-0.0067
2.83165	-0.04565	-0.03079	-0.00604
2.83332	-0.04449	-0.03141	-0.00545
2.83498	-0.04333	-0.03066	-0.00509
2.83665	-0.04281	-0.02868	-0.00491
2.83832	-0.04336	-0.02646	-0.00499
2.83998	-0.04467	-0.02513	-0.00564
2.84165	-0.04571	-0.02496	-0.007
2.84332	-0.04577	-0.02564	-0.00877
2.84498	-0.04506	-0.02685	-0.01023
2.84665	-0.04424	-0.02835	-0.01071
2.84832	-0.04381	-0.02993	-0.00997
2.84998	-0.04386	-0.03139	-0.00836
2.85165	-0.04421	-0.03234	-0.00618
2.85332	-0.04463	-0.03237	-0.00352
2.85498	-0.04499	-0.03139	-0.00091
2.85665	-0.0452	-0.02986	0.000792
2.85832	-0.04532	-0.02841	0.001248
2.85998	-0.04544	-0.02736	0.000768
2.86165	-0.04564	-0.02704	-0.0002
2.86332	-0.04618	-0.02768	-0.00146
2.86498	-0.04711	-0.02881	-0.00288
2.86665	-0.0479	-0.02929	-0.00422
2.86832	-0.04787	-0.02851	-0.00533
2.86998	-0.04693	-0.0272	-0.00614
2.87165	-0.04557	-0.02679	-0.00643
2.87332	-0.04455	-0.02796	-0.00587
2.87498	-0.04444	-0.02989	-0.0045
2.87665	-0.04504	-0.03108	-0.00291
2.87832	-0.04554	-0.03058	-0.00179
2.87998	-0.04528	-0.02864	-0.00172
2.88165	-0.04432	-0.02642	-0.00292
2.88332	-0.04325	-0.02505	-0.00492
2.88498	-0.04291	-0.02526	-0.00692
2.88665	-0.04385	-0.02718	-0.00825
2.88832	-0.04583	-0.03025	-0.00849
2.88998	-0.04783	-0.03348	-0.00758
2.89165	-0.04884	-0.03612	-0.00594
2.89332	-0.04847	-0.03788	-0.00445
2.89498	-0.04683	-0.03854	-0.00405
2.89665	-0.04436	-0.03776	-0.00499
2.89832	-0.04188	-0.03542	-0.0065
2.89998	-0.04048	-0.03206	-0.0077
2.90165	-0.04061	-0.02864	-0.00852
2.90332	-0.04148	-0.02573	-0.00953
2.90498	-0.04221	-0.02337	-0.01125
2.90665	-0.04296	-0.0215	-0.01361
2.90832	-0.04435	-0.02029	-0.01578
2.90998	-0.0464	-0.02003	-0.01675
2.91165	-0.0485	-0.02076	-0.01629
2.91332	-0.04993	-0.02195	-0.01477
2.91498	-0.0503	-0.02277	-0.01247
2.91665	-0.04987	-0.02293	-0.00984
2.91832	-0.04924	-0.0228	-0.00771
2.91998	-0.04876	-0.023	-0.00677
2.92165	-0.04852	-0.02374	-0.00694
2.92332	-0.04862	-0.02461	-0.00755
2.92498	-0.04902	-0.02509	-0.0079
2.92665	-0.04937	-0.02509	-0.00777
2.92832	-0.0495	-0.02496	-0.00746
2.92998	-0.04948	-0.02504	-0.00733
2.93165	-0.04913	-0.02546	-0.00739
2.93332	-0.04814	-0.02615	-0.00721
2.93498	-0.04678	-0.02703	-0.00646
2.93665	-0.04584	-0.02821	-0.00537
2.93832	-0.04559	-0.02969	-0.00456
2.93998	-0.04542	-0.03105	-0.00457
2.94165	-0.04463	-0.03174	-0.00537
2.94332	-0.04337	-0.03149	-0.0065
2.94498	-0.04238	-0.03048	-0.00742
2.94665	-0.04233	-0.02953	-0.00796
2.94832	-0.04322	-0.02952	-0.00819
2.94998	-0.04448	-0.03042	-0.00821
2.95165	-0.04525	-0.03147	-0.00806
2.95332	-0.0449	-0.03226	-0.0079
2.95498	-0.04339	-0.03288	-0.00804
2.95665	-0.04151	-0.03365	-0.00874
2.95832	-0.04035	-0.03479	-0.0099
2.95998	-0.04048	-0.03604	-0.01104
2.96165	-0.04179	-0.03663	-0.01183
2.96332	-0.04389	-0.03611	-0.01241
2.96498	-0.04637	-0.03501	-0.01313
2.96665	-0.04876	-0.03438	-0.01386
2.96832	-0.05068	-0.03467	-0.01381
2.96998	-0.05198	-0.03538	-0.01234
2.97165	-0.05263	-0.03559	-0.00975
2.97332	-0.05235	-0.03478	-0.00702
2.97498	-0.05095	-0.033	-0.00501
2.97665	-0.04878	-0.03056	-0.00394
2.97832	-0.04653	-0.02787	-0.00356
2.97998	-0.04463	-0.02537	-0.00356
2.98165	-0.04327	-0.02343	-0.00371
2.98332	-0.04241	-0.02218	-0.00376
2.98498	-0.04188	-0.02168	-0.00368
2.98665	-0.04176	-0.02192	-0.00388
2.98832	-0.04245	-0.02277	-0.00474
2.98998	-0.04397	-0.02401	-0.00607
2.99165	-0.04569	-0.02531	-0.0074
2.99332	-0.047	-0.02623	-0.00842
2.99498	-0.04777	-0.02645	-0.00896
2.99665	-0.04799	-0.02605	-0.00885
2.99832	-0.04752	-0.02548	-0.00786
2.99998	-0.04634	-0.02516	-0.006
3.00165	-0.04471	-0.02528	-0.00385
3.00332	-0.04308	-0.02573	-0.00226
3.00498	-0.04212	-0.02642	-0.0019
3.00665	-0.04238	-0.02738	-0.00275
3.00832	-0.04369	-0.02855	-0.0043
3.00998	-0.04504	-0.02969	-0.00604
3.01165	-0.04556	-0.03054	-0.00786
3.01332	-0.04542	-0.03102	-0.00973
3.01498	-0.04548	-0.03129	-0.01134
3.01665	-0.04612	-0.03155	-0.01227
3.01832	-0.04704	-0.03191	-0.01237
3.01998	-0.04791	-0.03246	-0.01201
3.02165	-0.04858	-0.03342	-0.01176
3.02332	-0.04888	-0.03459	-0.01181
3.02498	-0.04856	-0.03521	-0.01169
3.02665	-0.04761	-0.03464	-0.01101
3.02832	-0.04649	-0.03293	-0.00988
3.02998	-0.04576	-0.03064	-0.0087
3.03165	-0.04565	-0.0284	-0.00794
3.03332	-0.04618	-0.02686	-0.00804
3.03498	-0.04698	-0.0265	-0.00918
3.03665	-0.04748	-0.02738	-0.01105
3.03832	-0.04754	-0.02889	-0.01275
3.03998	-0.04735	-0.02993	-0.01317
3.04165	-0.04688	-0.0296	-0.01181
3.04332	-0.04589	-0.02781	-0.00943
3.04498	-0.04455	-0.02523	-0.00736
3.04665	-0.04357	-0.02259	-0.00623
3.04832	-0.04347	-0.02039	-0.00549
3.04998	-0.04423	-0.01906	-0.0046
3.05165	-0.04544	-0.01905	-0.00381
3.05332	-0.0467	-0.02042	-0.00353
3.05498	-0.04774	-0.02237	-0.00362
3.05665	-0.04813	-0.02372	-0.0036
3.05832	-0.04734	-0.02389	-0.00326
3.05998	-0.04544	-0.02323	-0.00296
3.06165	-0.04305	-0.02251	-0.00325
3.06332	-0.04088	-0.02251	-0.00448
3.06498	-0.0394	-0.02381	-0.00653
3.06665	-0.03884	-0.02638	-0.00896
3.06832	-0.03912	-0.02939	-0.01098
3.06998	-0.03961	-0.03174	-0.01186
3.07165	-0.03947	-0.03274	-0.01146
3.07332	-0.03845	-0.03257	-0.01022
3.07498	-0.03736	-0.03177	-0.00868
3.07665	-0.03729	-0.03045	-0.00689
3.07832	-0.03842	-0.02836	-0.0046
3.07998	-0.04001	-0.02573	-0.00201
3.08165	-0.04133	-0.02333	-0.00015
3.08332	-0.04211	-0.02204	-3.7e-05
3.08498	-0.0424	-0.02239	-0.00179
3.08665	-0.0425	-0.02411	-0.0044
3.08832	-0.04281	-0.02636	-0.00642
3.08998	-0.04346	-0.02842	-0.00702
3.09165	-0.04421	-0.02994	-0.00648
3.09332	-0.04455	-0.03076	-0.00543
3.09498	-0.04402	-0.03089	-0.00414
3.09665	-0.04264	-0.03059	-0.0027
3.09832	-0.04122	-0.03002	-0.00135
3.09998	-0.04078	-0.02898	-0.00017
3.10165	-0.04154	-0.02713	0.000964
3.10332	-0.04277	-0.02442	0.001732
3.10498	-0.04349	-0.02153	0.001523
3.10665	-0.04316	-0.0196	0.000228
3.10832	-0.04166	-0.0194	-0.00145
3.10998	-0.0396	-0.02074	-0.00254
3.11165	-0.03801	-0.02281	-0.00266
3.11332	-0.03735	-0.02482	-0.00231
3.11498	-0.03719	-0.02619	-0.0022
3.11665	-0.03704	-0.02668	-0.00269
3.11832	-0.0369	-0.02645	-0.00376
3.11998	-0.03701	-0.02572	-0.00499
3.12165	-0.0374	-0.0249	-0.00575
3.12332	-0.03768	-0.0247	-0.00572
3.12498	-0.03715	-0.02541	-0.00509
3.12665	-0.03557	-0.02644	-0.00426
3.12832	-0.03363	-0.027	-0.00354
3.12998	-0.0324	-0.02682	-0.00312
3.13165	-0.03224	-0.02584	-0.00286
3.13332	-0.0326	-0.02425	-0.00232
3.13498	-0.03311	-0.02267	-0.00124
3.13665	-0.03404	-0.02197	0.000102
3.13832	-0.03541	-0.02245	0.000992
3.13998	-0.03669	-0.02354	0.000796
3.14165	-0.03728	-0.02454	-0.00041
3.14332	-0.03688	-0.02528	-0.00185
3.14498	-0.03551	-0.02594	-0.00278
3.14665	-0.03358	-0.02654	-0.00295
3.14832	-0.03183	-0.02684	-0.00231
3.14998	-0.03098	-0.02659	-0.00076
3.15165	-0.03122	-0.02574	0.001607
3.15332	-0.03213	-0.02443	0.004144
3.15498	-0.03295	-0.02298	0.005853
3.15665	-0.03305	-0.02186	0.006156
3.15832	-0.03212	-0.02172	0.005476
3.15998	-0.03049	-0.02279	0.004764
3.16165	-0.02907	-0.02444	0.004251
3.16332	-0.02855	-0.02557	0.00326
3.16498	-0.02882	-0.02575	0.001327
3.16665	-0.02934	-0.02541	-0.001
3.16832	-0.02972	-0.02511	-0.00268
3.16998	-0.02957	-0.02509	-0.00322
3.17165	-0.02842	-0.02536	-0.00278
3.17332	-0.02619	-0.02584	-0.00158
3.17498	-0.0234	-0.02627	7.5e-05
3.17665	-0.02086	-0.0263	0.001565
3.17832	-0.01926	-0.02566	0.002258
3.17998	-0.01859	-0.02428	0.0019
3.18165	-0.0181	-0.02233	0.000801
3.18332	-0.01723	-0.02037	-0.00017
3.18498	-0.01621	-0.01893	-0.00019
3.18665	-0.01533	-0.01825	0.000866
3.18832	-0.01445	-0.01828	0.002566
3.18998	-0.01333	-0.0188	0.004293
3.19165	-0.0122	-0.01959	0.005434
3.19332	-0.01174	-0.02047	0.005807
3.19498	-0.01257	-0.0213	0.005942
3.19665	-0.0146	-0.0218	0.006524
3.19832	-0.01684	-0.02163	0.007693
3.19998	-0.01829	-0.02079	0.009015
3.20165	-0.01892	-0.01961	0.00976
3.20332	-0.01915	-0.01841	0.009309
3.20498	-0.01904	-0.01747	0.007646
3.20665	-0.01836	-0.01698	0.005495
3.20832	-0.01692	-0.01686	0.003735
3.20998	-0.01473	-0.01679	0.00264
3.21165	-0.01214	-0.0166	0.001919
3.21332	-0.00975	-0.0162	0.001546
3.21498	-0.00811	-0.01523	0.002077
3.21665	-0.00725	-0.0134	0.00387
3.21832	-0.00685	-0.01123	0.006398
3.21998	-0.00648	-0.00975	0.008629
3.22165	-0.00567	-0.00949	0.009909
3.22332	-0.00434	-0.01031	0.010221
3.22498	-0.00313	-0.0121	0.009895
3.22665	-0.00259	-0.01477	0.009225
3.22832	-0.00243	-0.01765	0.008256
3.22998	-0.00204	-0.01985	0.007213
3.23165	-0.00116	-0.02089	0.006841
3.23332	5.6e-05	-0.02074	0.007823
3.23498	0.001411	-0.01953	0.010151
3.23665	0.002692	-0.01755	0.013225
3.23832	0.003665	-0.01525	0.015926
3.23998	0.004196	-0.0131	0.016941
3.24165	0.004484	-0.01143	0.015725
3.24332	0.005108	-0.01025	0.012959
3.24498	0.006533	-0.00933	0.010054
3.24665	0.008764	-0.00842	0.008317
3.24832	0.011409	-0.00756	0.008182
3.24998	0.013863	-0.00702	0.009099
3.25165	0.015539	-0.00698	0.01037
3.25332	0.016326	-0.00726	0.011665
3.25498	0.016587	-0.00771	0.01275
3.25665	0.016876	-0.00836	0.013332
3.25832	0.017658	-0.00903	0.013188
3.25998	0.018813	-0.00912	0.012354
3.26165	0.019572	-0.00802	0.01119
3.26332	0.019297	-0.00579	0.010058
3.26498	0.018254	-0.00305	0.009169
3.26665	0.017527	-0.00063	0.008647
3.26832	0.018259	0.000587	0.008517
3.26998	0.020703	0.000121	0.008652
3.27165	0.024065	-0.00168	0.008754
3.27332	0.027167	-0.00383	0.008573
3.27498	0.029118	-0.00532	0.008186
3.27665	0.029714	-0.00553	0.007856
3.27832	0.029639	-0.00435	0.007753
3.27998	0.02983	-0.00227	0.008219
3.28165	0.030701	-0.00026	0.009625
3.28332	0.032149	0.000726	0.011721
3.28498	0.033914	0.000317	0.01376
3.28665	0.035549	-0.00112	0.015581
3.28832	0.036494	-0.00264	0.017751
3.28998	0.036722	-0.00328	0.020424
3.29165	0.036801	-0.00298	0.022752
3.29332	0.037309	-0.00249	0.023698
3.29498	0.038422	-0.00247	0.023157
3.29665	0.039935	-0.00316	0.02204
3.29832	0.041304	-0.0048	0.021239
3.29998	0.041914	-0.00758	0.020768
3.30165	0.0417	-0.01091	0.020256
3.30332	0.041318	-0.01334	0.019684
3.30498	0.041453	-0.01359	0.019222
3.30665	0.042352	-0.01156	0.018962
3.30832	0.043879	-0.00817	0.018743
3.30998	0.045775	-0.00464	0.018263
3.31165	0.047875	-0.00194	0.017677
3.31332	0.049919	-0.00044	0.017663
3.31498	0.051288	0.000251	0.018654
3.31665	0.051535	0.000875	0.020531
3.31832	0.051046	0.001672	0.02285
3.31998	0.050813	0.002212	0.024815
3.32165	0.051637	0.001988	0.025397
3.32332	0.053616	0.000913	0.024233
3.32498	0.056163	-0.00072	0.022156
3.32665	0.058394	-0.00217	0.020615
3.32832	0.06001	-0.00238	0.020587
3.32998	0.061444	-0.00069	0.022049
3.33165	0.06319	0.002556	0.024373
[truncated: 3,321 more rows]

## Sheet: Fig 5C
Temperature	MPV-2C			MPV-Foldon					Temperature	MPV-2c2
25.1177	45670.1	86623.6	92452.7	-38189.8	-49982.5	6366.63			25.1174	78812	80305.4	103695
25.1776	39272.6	93665.5	92802.6	-45471.9	-51976.3	2646.68			25.1773	78616.1	83197	104468
25.2375	33036.1	101248	93956	-52077.6	-54509.2	632.079			25.2371	75608.4	86282.3	101030
25.2975	28641.6	106435	95379.2	-55404	-57897.9	1134.72			25.297	70361.5	88436.5	93983.1
25.3574	26204.5	106817	96527	-53811.5	-62753.9	3833.42			25.3568	64354.7	88805.7	85681.7
25.4173	24115	101871	97351.7	-47556.7	-69360	7539.36			25.4167	59291.5	87177	78936.9
25.4772	20211.2	93424.4	98488.5	-38820.5	-76937.3	10990.9			25.4765	56426.8	83946.4	75485.5
25.5371	13550.7	84885.7	100878	-30756	-83384.4	13487.1			25.5364	56229.5	79784.8	75365.5
25.597	5431.36	79673.9	104974	-26011.2	-85866.5	14989.5			25.5963	58380.5	75373.1	77554.8
25.657	-974.599	79666.7	110141	-25513.4	-82107	15799.7			25.6561	61984.9	71410.1	81116.7
25.7169	-2079.27	84467.4	114653	-28215.4	-71754.8	16249.3			25.716	65919.1	68752.5	85743.1
25.7768	4614.54	91690.4	116421	-31961.1	-57003.4	16581.6			25.7758	69258.7	68372.2	91335.1
25.8367	19642.7	98086.2	113979	-34868.5	-41926.3	16927			25.8357	71567.2	70986.4	97242.2
25.8966	41494.1	100887	107208	-36317.2	-30722	17238.5			25.8956	72825.3	76575.1	102096
25.9566	67082.9	98875.8	97399	-36919.4	-25782.8	17348.4			25.9554	73064.4	84196.8	104511
26.0165	92578.4	92764.6	86755.5	-37754.3	-26728.1	17291			26.0153	72020.9	92320.3	104045
26.0764	114422	84814.6	77597.4	-39534.9	-30929	17676.5			26.0751	69169.9	99448	101555
26.1363	130217	77887.1	71724.4	-42257.2	-35110.2	19580.6			26.135	64277.7	104577	98586.5
26.1962	139053	74377.9	70124.7	-45333.7	-36927.7	23748.5			26.1948	58082	107180	96302.5
26.2562	141079	75439.4	72986.2	-47919.3	-35703.2	29592.4			26.2547	52539.9	106825	94808.2
26.3161	136737	80742.9	79701	-49237.3	-32206.6	34974.4			26.3146	50206.8	102885	93309.4
26.376	126327	88816.6	88680.2	-48889.7	-27957.6	37209.7			26.3744	52890.6	94675.4	90847.2
26.4359	110335	97704.2	97222.1	-47095.2	-24579.6	34686.9			26.4343	60347.5	81959.4	87026
26.4958	90224.6	105726	101846	-44692.6	-23308.5	27937.7			26.4941	69955.2	65499.4	82333.2
26.5557	68886.7	111928	99262.9	-42762.6	-24660.6	19379.8			26.554	77808.6	47311.6	78018.8
26.6157	50135.8	116052	87635.8	-41958	-28336.1	12004.4			26.6139	80744.6	30483.3	75599.8
26.6756	37397.4	118100	67485.5	-41900.2	-33446.9	7980.06			26.6737	78082.9	18524.7	76029.1
26.7355	32381.3	117891	41770.9	-41048	-38985.8	7986.86			26.7336	71923.8	14325.1	78828.3
26.7954	34687.9	114924	15103.9	-37290.5	-44176.2	11406.6			26.7934	65806.3	18984.4	81803.6
26.8553	42487.6	108695	-7528.36	-29064.8	-48476.9	16910.2			26.8533	62594.1	31078.9	81908.9
26.9153	53606.6	99221.1	-22078.1	-16401.1	-51371.3	22914.7			26.9131	62949.3	46937.9	77001.1
26.9752	66101.3	87491.4	-26291.4	-1247.69	-52304.6	27767.8			26.973	65255.1	62026.7	67363.4
27.0351	78065.6	75590.2	-19909.7	13233.1	-50872.6	29953.5			27.0329	66795.4	72813.7	55785.6
27.095	87260.6	66286.6	-4322.81	24065.4	-47079.5	28558.3			27.0927	65348.2	78094.8	46059.1
27.1549	91398.5	62063.3	17911.5	29722.3	-41377.8	23857.9			27.1526	60311.1	79037.4	40961.6
27.2148	89138.9	63862.5	43475.3	30610.8	-34492.7	17502.2			27.2124	52941.1	78037.9	41120.4
27.2748	81081.6	70307.6	68610.6	28575.8	-27266.9	11951			27.2723	45739.6	77213.2	45278
27.3347	69814.9	78047.6	89509.1	25720.2	-20720	9361.99			27.3322	41267	77438.5	51347.8
27.3946	58812.7	83280.3	102856	23196	-16145.3	10579.3			27.392	40907.2	78350.5	57342.8
27.4545	50905.2	83636.9	106543	20574.2	-14911.3	14835.6			27.4519	44192	79012.8	61773.7
27.5144	47291.7	79324.1	100391	16198.4	-17872.8	20299			27.5117	49070.4	78653.5	63766.4
27.5744	47580.4	72884.3	86573.2	8392.34	-24698.1	25074.9			27.5716	53038.1	76997.6	63182.6
27.6343	50557.7	67756.8	69282.9	-3117.93	-33724.5	28065			27.6314	54476.2	74189.2	60644.2
27.6942	54972.3	66471.8	53384.2	-16479.4	-42651.1	29195.6			27.6913	53482.9	70556.5	57223.5
27.7541	59825.7	69345.8	42472.6	-28196.7	-49775.6	28940			27.7512	51806.8	66460.9	53881.6
27.814	64179.8	74349.8	37427.9	-34650	-54883.9	27594			27.811	51940.9	62250.3	51069.2
27.874	66921.6	78149.2	36445.8	-33853.4	-59042.2	24921.5			27.8709	55845	58212.6	48860.2
27.9339	66884.5	77820.2	36560.5	-26517	-63339.1	20507.9			27.9307	63886.6	54456.8	47459.1
27.9938	63359.9	72288.5	35622.8	-15828.9	-67550	14484.4			27.9906	74527.8	50855.4	47584.5
28.0537	56598.7	62790.3	33372.6	-6078.04	-69829.6	7931.21			28.0505	84970.2	47155.1	50288.2
28.1136	47773.5	52166.6	31109.3	-787.075	-67800.5	2518.89			28.1103	92415.4	43234.8	56253.6
28.1735	38344.1	43527.9	30483.1	-1302.04	-60259	-357.91			28.1702	95278.6	39292.1	65025
28.2335	29353.4	39037.1	32380.6	-6463.36	-48214	-255.409			28.23	93702.8	35732.4	74790.6
28.2934	21263.8	39278.3	36547.5	-13392.2	-34499.8	2293.47			28.2899	89160.2	32803.9	82969.4
28.3533	14426.7	43340.4	41837.7	-18871.6	-22294.8	6278.99			28.3497	83459.6	30327	87365.9
28.4132	9627.06	49319.7	46729.9	-20647.1	-13616.4	10772.5			28.4096	77836.9	27857.6	87213
28.4731	8007.58	55030.9	49782.6	-18149.3	-8763.2	15156.4			28.4695	72731.4	25216.9	83506.5
28.5331	10455.6	58674.9	50025.7	-12427.9	-6827.34	19024.6			28.5293	68276	22948.8	78421.9
28.593	16985.5	59285.9	47309	-5421.68	-6642.06	21966.1			28.5892	64945.1	22231.6	74139.6
28.6529	26646.8	56849.3	42502.7	998.373	-7381.85	23465.6			28.649	63665.4	24239.5	71711.4
28.7128	37925.1	52063.7	37262.4	5804.48	-8560.61	23021.8			28.7089	65190.8	29386.9	70559.6
28.7727	49194.9	45921.7	33299.7	9070.91	-9719.28	20459.1			28.7688	69273.1	36952	68890.3
28.8326	59011.6	39343.7	31427.6	11683.3	-10324.9	16286.1			28.8286	74396	45266	64830.8
28.8926	66296.8	33055.1	31073.7	14657.2	-10037	11779.9			28.8885	78428.4	52327.6	57711.3
28.9525	70561.3	27661.3	30720.9	18339.6	-9043.86	8575.11			28.9483	79773.3	56557.7	48767.7
29.0124	72091.9	23743	29088.9	21883.5	-8028.22	7849.55			29.0082	78259.3	57429.5	40793.5
29.0723	71925.4	21816.9	26214.6	23412.4	-7703.46	9602.82			29.068	75227.6	55730.4	36811.7
29.1322	71480	22111.2	23492.8	21020.8	-8265.78	12639.8			29.1279	72800.1	53267.7	38434.4
29.1922	72018.3	24303.8	22674.5	14077.2	-9290.99	15366			29.1878	72747.6	52049.3	44887.2
29.2521	74134.9	27457.5	24558.7	3880.27	-10144.9	16785.6			29.2476	75598.5	53324	53343.1
29.312	77486.9	30290.7	28445.8	-6958.94	-10469.2	16861.3			29.3075	80392.1	57004	60363
29.3719	80842.6	31772.1	32637.1	-16002.6	-10276.5	15986.4			29.3673	85214.4	61760	63552.6
29.4318	82453.9	31740.9	35451.5	-22139.1	-9633.01	14211.5			29.4272	88202.1	65651.4	62474.4
29.4918	80719.5	31124.8	35935.6	-25608.6	-8428.41	11049.3			29.4871	88436.2	66857.5	58432.3
29.5517	74949.8	31498.9	33989.6	-27151.7	-6567.45	6087.53			29.5469	86208.7	64204.3	53497.1
29.6116	65847.1	34203.9	30214	-27280.4	-4422.39	-277.675			29.6068	82532	57449.5	49458.6
29.6715	55337.3	39555.8	25823.3	-26241.6	-3011.08	-6809.83			29.6666	78305.2	47383.9	47221.4
29.7314	45712.3	46736.8	22554.2	-24334.8	-3561.96	-12260			29.7265	73810.5	35718.9	46806.8
29.7913	38567.2	54390.9	22278.9	-21936.4	-6671.48	-16352.3			29.7863	68921.2	24671.3	47721.1
29.8513	34247.9	61427.6	26298.9	-19214.7	-11707.6	-20015			29.8462	63747.4	16316.1	49424.6
29.9112	32192.4	67424.5	34742.2	-16034	-16960.4	-24551.3			29.9061	59062.3	11968.7	51657.8
29.9711	31831.6	72357	46559.8	-12414.7	-20519.4	-30329.8			29.9659	56072.2	11894.2	54523.5
30.031	33212.2	75989.7	60064.7	-9107.08	-21221.9	-36012.4			30.0258	55713.9	15416.1	58344
30.0909	36762.4	77534	73529.5	-7537.59	-18991.3	-38984.2			30.0856	58030.8	21298.8	63349.4
30.1509	42440.5	75950	85353.8	-8896.31	-14421.9	-36811.9			30.1455	62067.4	28150.3	69351
30.2108	49096.2	70718.6	93930.2	-13001	-8131.59	-28801.2			30.2054	66351.2	34714	75629.2
30.2707	54735.4	62486.7	97647.2	-17952.1	-538.721	-16643.8			30.2652	69650.1	39987.7	81177.6
30.3306	57553.8	53059.8	95395.7	-21036.5	7796.79	-3711.08			30.3251	71578.6	43262.5	85165.6
30.3905	56914.4	44657.6	87281.5	-20300.7	15713.1	6548.84			30.3849	72692.4	44226.1	87262.5
30.4504	53591.9	38863.7	74902.1	-15677.5	21471.9	12114.2			30.4448	74006	43210.6	87484.8
30.5104	49218.3	35889.9	60844	-8874.44	23451.4	12924.7			30.5046	76256.9	41399.8	85715.8
30.5703	45430.8	34583.8	47639.7	-2215.31	21098.3	10304.7			30.5645	79425.2	40608.9	81430.6
30.6302	43265.8	33226.5	36950.8	2648.68	15471.3	5869.11			30.6244	82848	42443.8	74032.9
30.6901	43023.9	30693.6	29438	5255.99	8921.22	738.901			30.6842	85800.9	47223.6	63676.6
30.75	44529.7	27395.9	25120.3	5898.92	4022.15	-4545.58			30.7441	88088.6	53478.7	51827.7
30.81	47457	25384.9	23702.7	4808.63	2355.47	-9681.85			30.8039	90207.5	58527.3	41020.3
30.8699	51572.7	27330.3	24582.8	1782.74	3894.76	-14350.1			30.8638	92999.4	59870.6	33871.9
30.9298	56775.4	34797	26795.9	-3375.5	7322.88	-18294.8			30.9237	97053.5	56499.5	31981.1
30.9897	63007.1	46797.9	29241.9	-10006	10983.1	-21495.2			30.9835	102199	49301.3	35338
31.0496	70098.3	59692	31160.3	-16219	13752.8	-24117.2			31.0434	107351	40469.1	42393.6
31.1096	77642.7	68738.6	32471.7	-19608	15272.6	-26258.9			31.1032	110802	32466.5	50592.9
31.1695	84966.5	70422.6	33700.8	-18707.6	15530.8	-27760.5			31.1631	110868	27205.8	57096.8
31.2294	91238.3	64154.9	35544.4	-14158.9	14358.7	-28258.6			31.2229	106643	25736.1	59582.6
31.2893	95621.8	52273.6	38516.1	-8566.87	11422	-27356.4			31.2828	98495.2	28234.1	56965.2
31.3492	97375.2	38555.4	42871	-5032.77	6832.53	-24717.2			31.3427	88078.2	33987.1	49805.8
31.4091	95835.1	26339.5	48671.2	-5395.28	1769.22	-20165.1			31.4025	77783.9	41343.1	40169.9
31.4691	90468	17475.7	55674.9	-9352.41	-1650.75	-13903.8			31.4624	69879.1	47919.1	30901
31.529	81169	12501.8	63034.7	-14942.2	-1465.62	-6753.05			31.5222	65734.3	51335.1	24611.4
31.5889	68790.2	11513.8	69143.6	-19830.3	2817.59	-49.1979			31.5821	65481.1	50291.6	22882.8
31.6488	55474	14726.4	72071.5	-22461	9765.15	4998.01			31.642	68254	45383.3	25945.6
31.7087	44291.3	22252.5	70551.1	-22484.3	16852.4	8116.43			31.7018	72804	38976.4	32809.5
31.7687	38029.8	33371.6	64857.6	-20511.8	21924.3	10282.9			31.7617	78069.8	34078	41611.2
31.8286	37797.2	46080.6	56860.7	-17613	24194.1	13174.5			31.8215	83355.4	32752.1	50050.9
31.8885	42348.1	57451	49094.4	-14816.8	24223.2	18081.2			31.8814	88054.3	35034.4	55956.4
31.9484	48712.6	64701.5	43403	-12705.1	23165.8	25069.8			31.9412	91269.6	38980.8	58018.1
32.0083	53727.9	66359.4	40037.3	-11086.8	21975.2	32929.9			32.0011	91816.1	41781.4	56429.6
32.0682	55489	62844.2	37754.4	-8924.47	20994.2	39828.9			32.061	88846.9	41248.3	53015.1
32.1282	53911.2	56107	34845.5	-4736.84	20007.7	44188.1			32.1208	82758.7	36885.2	50525.2
32.1881	50318.7	48461.2	30473	2525.43	18617.5	45261.8			32.1807	75565.8	30042	51318.2
32.248	46518.2	41250.4	25538.4	12593.3	16654.4	43255.3			32.2405	70113	23220	56090.7
32.3079	43928.6	34195.9	22504.5	23652.2	14385.3	39079.9			32.3004	68429.4	18953.6	63457
32.3678	43097.2	25915.8	24144.8	33075.1	12407.6	33962.6			32.3603	70356.1	18777.9	70636.3
32.4278	43712.5	15322.8	31897.6	38742.5	11389.1	29102			32.4201	73583.5	22716.3	74838.2
32.4877	45043	2924.73	44736	40039.5	11885.4	25448.5			32.48	75181.6	29452.1	74455.5
32.5476	46569.3	-8908.15	59254.2	37935	14296.4	23571.2			32.5398	73564.1	37061.4	69441.2
32.6075	48501.9	-16904.3	70933.2	34169.4	18798.8	23513			32.5997	69477.7	43832.9	60886
32.6674	51805.4	-18438.5	75919.3	30261.6	25178.4	24648.5			32.6595	65396	48732	50330.4
32.7274	57578.7	-12725	72520.1	26930.4	32655.9	25727.8			32.7194	63817.2	51357.5	39318.2
32.7873	66053.2	-1042.98	61819.7	24118.6	39923.4	25315.8			32.7793	65704	51677.1	29280.4
32.8472	75822	14023.7	47210.8	21358.1	45464.7	22486.1			32.8391	70026.9	49905.7	21507.5
32.9071	83947.1	29761.2	33054.4	18170.5	47987.5	17344.1			32.899	74555.1	46601.7	16984.4
32.967	87125.6	44217.5	23005.8	14321.2	46774.6	10977.2			32.9588	77173.2	42729	16126.9
33.0269	83368.8	56414.6	18808.3	9961.08	41867.6	4854.11			33.0187	76854.2	39401.1	18703.2
33.0869	73208.5	65971.6	20097	5681.38	34130.8	172.94			33.0786	73825.6	37358	23992.6
33.1468	59622.8	72692.8	25224.7	2522.59	25180.9	-2413.1			33.1384	69085.7	36494.9	31027
33.2067	46656.1	76420.7	32458.9	1789.84	17054	-2636.73			33.1983	63754.3	35845.1	38701.3
33.2666	37582.9	77134.4	40662.4	4594.1	11531	-422.949			33.2581	58635.1	34136.9	45826.7
33.3265	33663.6	74999.3	49053.2	11156.6	9346.36	4049.48			33.318	54142.2	30631.6	51375.1
33.3865	34067.4	70338.6	56485.6	20279.4	9756.57	10120.5			33.3778	50507.4	25678.2	54975.1
33.4464	36706.3	63672.2	61150.5	29431.9	10813.1	16610.4			33.4377	47975.9	20550.5	57262
33.5063	39266	55859.2	61204.4	35617.9	10265.2	22226			33.4976	46763.8	16648.6	59587.5
33.5662	39965.9	48083.4	55972.5	36645.4	6593.52	26201.7			33.5574	46776.2	14647.1	63047.5
33.6261	38006.2	41497.1	46740.3	32147.3	-409.187	28727			33.6173	47386	14223.4	67462.3
33.686	33847.7	36709.7	36363.6	23800	-9706.99	30741			33.6771	47627.4	14489.3	71137.1
33.746	29194.2	33533.6	27886.4	14680.3	-19567.3	33137.4			33.737	46784.9	14723.7	71730.2
33.8059	26436.8	31233.1	23052	8041.48	-28132.8	35879.6			33.7969	44999.8	14835.6	67689.6
33.8658	27547.2	29112	21736.6	6104.05	-33728.2	37759.7			33.8567	43404.3	15326.1	59328
33.9257	32951.5	27006.2	22576.4	9399.55	-34960.4	37146.8			33.9166	43604.1	16920.9	48807.2
33.9856	41113	25425.4	24235.4	16939.9	-30951	33257.9			33.9764	46749.7	20179.5	39121
34.0456	49211.1	25257.8	26368.2	26963.4	-21808.7	26984.8			34.0363	52691.2	25292.4	32719.8
34.1055	54608.3	27272.7	29685.2	37652.1	-9073.52	20540			34.0961	59756.8	32028.2	30609.4
34.1654	56219.9	31719.1	35206.4	47415.5	4428.18	16207.9			34.156	65431.2	39746.4	32329.3
34.2253	54919.1	38241.6	43313.1	54782.7	15503.9	15163.3			34.2159	67653.7	47465.5	36594.8
34.2852	52738.3	46045	53164.3	58364.4	21865.9	17161.1			34.2757	65943.2	54033.2	42074.3
34.3451	51477.4	54088.7	62815.3	57144	22967.4	21025.6			34.3356	61513.3	58464.1	47828.6
34.4051	51727.2	61162.6	69982	50966.4	19980.2	25360.1			34.3954	56273.6	60302.8	53355.3
34.465	52977.1	65980.4	73105.5	40871.4	15132.1	29030.4			34.4553	51526.8	59717.5	58384.8
34.5249	54552.5	67402.7	72167.3	29006.7	10872.9	31416.1			34.5152	47427.7	57165.2	62631
34.5848	56484.9	64851.6	68737.8	18095.4	9258.2	32563.6			34.575	43541.4	52836.3	65670.3
34.6447	59516.5	58637.5	65125.8	10609.6	11560.6	33152.3			34.6349	39819.7	46422.2	67015.4
34.7047	64218.4	49978.1	63077.4	7928.48	18041.9	34086.2			34.6947	36942.5	37545.8	66386.6
34.7646	69970.5	40617.9	62820.4	9731.73	27933.4	35828.1			34.7546	35737.7	26613	63950.5
34.8245	74767.6	32192.6	63110.9	13951.3	39699.9	37949			34.8144	36252.2	15338.7	60315.7
34.8844	76192.5	25630.6	62251.4	17426.6	51546.3	39337.2			34.8743	37418.3	6367.02	56283.8
34.9443	72981.9	20929	59419.6	17174.6	61904.4	39008.2			34.9342	37668.1	2064.83	52633.6
35.0043	66042.5	17441.7	55448.6	11863	69642.1	36887.6			34.994	36024.4	3252.96	50104.9
35.0642	58121.7	14520.2	52551.7	2768.27	73967.1	33979			35.0539	32822.7	8693.47	49430
35.1241	52279.7	12040.4	53179.6	-6448.93	74309.7	31725.3			35.1137	29533.4	15637.9	51100.7
35.184	50202.9	10508	58634.8	-11339.3	70447.6	31081.5			35.1736	27890.7	21101.9	54871.8
35.2439	51474.3	10725.7	68123	-8907.46	62848.1	31894			35.2335	28985.6	23158	59458.8
35.3038	54178.3	13329.6	78712.8	823.703	52842.2	33010.8			35.2933	32926.3	21625	62908.2
35.3638	56293.7	18393.5	86307.7	15009.7	42281.1	32969.3			35.3532	39145.3	17922.7	63621.5
35.4237	56855.1	25261.8	87343.4	29775.9	32742.9	30808.5			35.413	46953.3	14293.6	61330
35.4836	56159.2	32672.3	80515.1	42320.5	24859.1	26507.8			35.4729	55842.1	12842.2	57241.2
35.5435	55092.1	39248.6	67563.7	51935.4	18288.6	20857.7			35.5327	65309.3	14790.1	53144.5
35.6034	54270.7	44202.2	52554.4	59530.7	12395.1	14882.1			35.5926	74490.4	20126.3	50113.2
35.6634	53702.2	47854.6	39994.2	66337.5	7119.15	9283.15			35.6525	82007.9	27646.6	47770.3
35.7233	53103.3	51490.6	32933.3	72829.4	3387.81	4319.11			35.7123	86301.3	35344.8	44659
35.7832	52416.4	56499.4	32237.3	78373.2	2775.58	171.59			35.7722	86246.1	41090.1	39451.9
35.8431	51947.5	63295.8	37138	81543.4	6650.1	-2583.77			35.832	81640.9	43395.6	32089.6
35.903	52011.9	70719.9	46170.5	80827.2	15324.5	-2955.38			35.8919	73272.9	41982.8	24073.2
35.963	52416.4	76328.2	57525	75458.8	27645.1	-56.4925			35.9518	62625.3	37856.3	17688.6
36.0229	52259.7	77460.2	68861.7	66150.7	41179.3	6192.69			36.0116	51473.7	32833.1	14751.4
36.0828	50308.4	72545.6	77460.1	55273.5	52853.3	14772.6			36.0715	41534.8	28764.9	15688.4
36.1427	45787.5	62080.3	81258.6	46198.1	59780.2	23872.1			36.1313	34148.1	26810	19534.7
36.2026	39189.2	48841.2	80228.5	41910.9	60071.3	31563.5			36.1912	29970.6	27086.1	24770.6
36.2625	32530.3	37107.5	76807.3	43587.9	53467	36447.6			36.251	28781.4	28809	30306.6
36.3225	28764.7	31022.2	74789	50011.4	41661.2	38066.6			36.3109	29593	30787.1	35948.9
36.3824	30484.6	32719.3	77296.3	58255.9	28111.9	37016.7			36.3708	31094.9	31968.7	42075.3
36.4423	38600.8	41231.7	85162.1	65263.8	17186.1	34739			36.4306	32246.6	31776.3	48914.3
36.5022	51711.1	52892.3	96548.2	69297.1	12747.9	32917.9			36.4905	32731	30152.9	56043.4
36.5621	66533	63088	107750	70376.1	16705.9	32668.2			36.5503	33140.1	27428.9	62456.8
36.6221	79122.1	68411.3	114554	69638.4	28240.8	33963.5			36.6102	34796.3	24177.6	67060.3
36.682	86305.7	68023.8	113659	68278.3	44148	35736.4			36.6701	39202.3	21104.7	69204.9
36.7419	86752.4	63584.6	103815	66897.7	60138.3	36648.5			36.7299	47195.2	18902.5	68918.7
36.8018	81313.1	57936.3	86414.8	65497.8	72388.7	36012.9			36.7898	58217.1	18022.5	66781.8
36.8617	72553.5	53429.4	65200.6	63759.3	78588	34234.4			36.8496	70270.7	18439.6	63581.7
36.9216	63649.5	50957.4	45016.8	61225.9	78207.8	32439.9			36.9095	80779.2	19609.3	59962.5
36.9816	57083	50165.2	30082.2	57353.7	72248.5	31626.5			36.9693	87872.2	20724.7	56202.4
37.0415	53738.3	50440.3	22672.1	51744.8	62836.2	31985.4			37.0292	91229.8	21193.2	52185
37.1014	52856.4	51711.1	22824.4	44666.2	52841.6	32905			37.0891	91897.4	21008.6	47590.9
37.1613	52859.9	54362.6	28944.3	37492.5	45354.5	33593.8			37.1489	91321.3	20739.8	42283.6
37.2212	52493.8	58508.3	38615.9	32495.7	42875.6	33735.5			37.2088	90378.3	21115.2	36719.4
37.2812	51519	63465.7	49151.8	31757.3	46466.2	33641.6			37.2686	89047.9	22515.3	32040.8
37.3411	50559.1	68050.1	58012.8	35750	55272.6	33805.4			37.3285	86769.9	24728.5	29648.2
37.401	50363.3	71450.1	63388.7	42618.9	66797.2	34319.7			37.3883	83077	27111.8	30394.3
37.4609	51132.3	73845.1	64844.9	48925.9	77784.8	34652.1			37.4482	77995.8	28939.2	33920.4
37.5208	52380.9	76134.7	63506.4	51587.3	85307.7	33957			37.5081	72010.5	29691.3	38634.7
37.5807	53286.6	79040.3	61448.8	49749	87594.6	31610.9			37.5679	65708.4	29217.6	42435
37.6407	53169.7	82413.7	60556.2	45272.7	84407.1	27602.3			37.6278	59416.1	27827.1	43790.1
37.7006	51819.1	85396.5	61565.5	41577.8	76903.3	22544.2			37.6876	53147.4	26299.7	42571.7
37.7605	49594.3	87232.8	63800.3	41739.1	67090.2	17370.1			37.7475	46928.9	25682.4	40169.9
37.8204	47314.9	87984.9	65657	47161.3	57103.5	12906.9			37.8074	41231.2	26856.7	38836.4
37.8803	45953.8	88491	65508.5	57398.5	48686.1	9530.85			37.8672	37070.5	30102.8	40612.6
37.9403	46216.8	89645.1	62605.8	70742.8	43060.4	7106.11			37.9271	35552.2	34970.1	46359.3
38.0002	48227.2	91613.5	57604.7	84806.6	41060.2	5242.69			37.9869	37143.7	40555.2	55280.5
38.0601	51529.1	93637.8	52410.8	96829.2	43116.8	3767.12			38.0468	41250.5	45986.3	65148.6
38.12	55427.2	94585.9	49304.8	104005	48981.4	3087.18			38.1066	46517.1	50782.8	73151.2
38.1799	59424	93849	49694.2	104266	57454.1	4171.56			38.1665	51636.5	54902.2	77040
38.2399	63504.8	91962	53298	97319	66537	8081.68			38.2264	55990.8	58498.3	75987.8
38.2998	68087.4	90417.8	58380.9	85182	74104.7	15296.1			38.2862	59595.3	61592.6	70748.9
38.3597	73662.5	90799.5	62972.2	71556.1	78694.2	25215.5			38.3461	62491.2	63868.1	63125.4
38.4196	80288.9	93775.1	66199.1	60128.3	79984	36186.8			38.4059	64262.3	64701.9	55228.7
38.4795	87218.4	98634.8	68789	52839.9	78697.7	46037.6			38.4658	64265.2	63421.8	48934.6
38.5394	92978.1	103614	72420.3	49263.9	76057.6	52827.9			38.5257	62446.8	59658.8	45547.7
38.5994	95936.5	106677	78420.3	47550.5	73152.3	55437.6			38.5855	59982.2	53609.9	45409.3
38.6593	95114	106243	86699.7	46226.7	70627.5	53872.2			38.6454	58961.1	46064.4	47528.5
38.7192	90696	101618	95538.7	45563.3	68812.5	49359.5			38.7052	61105.8	38153.3	49699.9
38.7791	83906.6	93145.3	102333	47497.2	68029.6	44252.4			38.7651	66392	30966.6	49465.2
38.839	76345.6	82225.5	104868	54162.9	68603.2	41453.3			38.8249	72671.1	25261	45554.5
38.899	69343.8	71178.6	102433	66118.7	70431.1	43245.8			38.8848	76750	21437.5	38811.6
38.9589	63820.7	62841.6	96189.2	81542.4	72566.3	49950.5			38.9447	76254.7	19738.5	31797.4
39.0188	60606.1	59885.6	88616.3	97008.7	73438.4	59344.4			39.0045	71023.8	20435.8	27262.4
39.0787	60650.7	64014	82407	109217	71853	67527.7			39.0644	63112.4	23767.6	26545.9
39.1386	64641.7	75320.6	79411.7	116453	68093.2	70945.5			39.1242	55537	29602	29000.5
39.1986	72231.1	92081.6	80116.5	118885	64178.9	68359.5			39.1841	50712.8	37087.4	32688.1
39.2585	81637.3	111075	83752.6	117854	62942.9	61485.5			39.244	49566.6	44664.4	35687.4
39.3184	90188.3	128351	88818.9	114962	66466.7	53950.7			39.3038	51604.7	50561.7	37074
39.3783	95532.5	140283	93695.1	111613	74914.2	49283.8			39.3637	55531.8	53535.3	37107.1
39.4382	96625.1	144584	97089.9	108982	86433.3	49155.9			39.4235	59861.4	53388.1	36792.1
39.4981	93789.9	140980	98209.5	107948	98033.7	52772.2			39.4834	63271.8	50928.8	37287.1
39.5581	88025.7	131203	96743.1	108727	106803	57595.2			39.5432	64841.2	47442.9	39452.7
39.618	80309.3	118265	92813.9	110425	110845	60854.4			39.6031	64286	44035.1	43605.1
39.6779	71518	105311	87024.1	111112	109625	60993.1			39.663	62121.4	41240.5	49395.7
39.7378	62844.3	94627.6	80500.4	108616	103816	58342.4			39.7228	59546.8	39046.6	55801.3
39.7977	56111.3	87237.8	74736.7	101733	94879.2	54772.4			39.7827	58006.5	37209	61314.6
39.8577	53423.3	83141.9	71156.9	91042.8	84643.9	52602.9			39.8425	58619.3	35596.7	64331.6
39.9176	56186.9	81867.9	70541.2	78806.8	74998.9	53392.7			39.9024	61756	34353.6	63678.5
39.9775	64078.9	82904.1	72600.5	68073.4	67687.1	57187.2			39.9623	66917.9	33816.9	59125.7
40.0374	74691.3	85784.3	75984.8	61544.2	64049	62568.3			40.0221	72888.5	34281.7	51682.3
40.0973	84244.8	89942.2	78764.3	60759.4	64667.1	67420.8			40.082	78044.1	35784.1	43410.4
40.1572	89163.8	94578.7	79224.8	65755.9	69034.4	70006.5			40.1418	80736.3	38012	36665.8
40.2172	87714	98745.1	76646.5	75145.1	75526.3	69720.6			40.2017	79700.5	40366.1	33085.1
40.2771	80804.4	101591	71712.9	86507.9	81911	67130.5			40.2615	74472.6	42116.5	32922.6
40.337	71451.3	102588	66321	97047.8	86243.2	63342.1			40.3214	65677.6	42624.3	35226.3
40.3969	63222.2	101635	62811.6	104358	87671.5	59242.8			40.3813	54949	41553.1	38644.8
40.4568	58573.7	99057.8	62926.6	107068	86637	55214.5			40.4411	44364.6	38992.2	42243.6
40.5168	58038.9	95585.3	67006.6	105165	84368.5	51469			40.501	35644.6	35409.5	45713.9
40.5767	60528.8	92285.7	73870.9	99814.7	82066.5	48572.4			40.5608	29646.2	31469.1	48993.2
40.6366	64330.4	90392	81439.9	92707.7	80336.2	47532.7			40.6207	26457.1	27846.1	51753.3
40.6965	68067.8	90963.4	87708.1	85228.5	79109.9	49265.6			40.6806	25861.9	25130.7	53234.6
40.7564	71189.1	94460.8	91457	77940.7	77955.6	53924.9			40.7404	27629.8	23780.7	52548.7
40.8164	73891.7	100475	92425	70816.1	76484.1	60687.1			40.8003	31377.5	24034.6	49219.3
40.8763	76703.7	107774	91026.8	64028.4	74619.4	68177			40.8601	36302	25814.4	43604.9
40.9362	79956.2	114638	88007.2	58627.4	72664.6	75052.2			40.92	41222.3	28764.9	36942.5
40.9961	83433.3	119300	84208	56376.2	71144.6	80235.1			40.9798	45057.7	32432.2	30974.4
41.056	86408.3	120269	80445	58720.5	70551.9	82769.8			41.0397	47419.5	36405.4	27389.8
41.1159	88093	116620	77418.3	65687.2	71147.2	81825.6			41.0996	48835.6	40239.6	27318.2
41.1759	88236.4	108385	75666.7	75651.9	72935.5	77197.8			41.1594	50429.1	43299.4	31037.8
41.2358	87474.7	96968.9	75595.5	86226.5	75802.8	69942.2			41.2193	53261.4	44830	37890
41.2957	87135.8	85129.3	77474.1	95582.8	79613.5	62372.5			41.2791	57770.6	44350.3	46358.1
41.3556	88565.4	76112.7	81266.9	103221	84165.2	57065.9			41.339	63565.5	42052.9	54339.5
41.4155	92308.1	72171.2	86346.9	109761	89024.3	55515.5			41.3989	69573.2	38815.5	59630.6
41.4755	97624.5	73401.2	91363.7	116072	93519.8	57463.1			41.4587	74369.5	35771.3	60568.2
41.5354	102631	77855	94576.8	122416	96983.4	61390			41.5186	76607	33794.2	56665.3
41.5953	105073	82878.2	94605.8	128122	99149.7	65637.5			41.5784	75487.2	33238.9	48960.7
41.6552	103382	86652.1	91194.6	131921	100383	69245.7			41.6383	71167.4	34004.1	39860.4
41.7151	97467.4	88717.6	85410.4	132711	101520	72027.3			41.6981	64816.9	35712.4	32353
41.775	88852.3	89329.7	79088.9	130335	103389	74121.9			41.758	58214.8	37869.9	28818.1
41.835	80034.6	88544.3	73884	125913	106261	75617.7			41.8179	53067.5	39977	29936.9
41.8949	73433.9	86111.2	70597.8	121521	109583	76542.3			41.8777	50440.9	41664.3	34378.9
41.9548	70413	82222.3	69202.2	119330	112169	77123.1			41.9376	50578.1	42820.6	39536.6
42.0147	70853.9	78157.6	69358.1	120640	112775	77969.8			41.9974	53030.8	43608.3	42964.1
42.0746	73421.5	75895.3	70854.1	125362	110767	79953.4			42.0573	56895.6	44297.5	43630.4
42.1346	76357.7	76793	73597.7	132193	106527	83785.8			42.1172	61004.6	45024.5	42213.6
42.1945	78372.7	80484.2	77336.9	139336	101437	89513.6			42.177	64099.3	45667.3	40347.7
42.2544	79238.6	85019.1	81495	145237	97454.3	96264.7			42.2369	65070.5	45915.8	39458
42.3143	79800.3	88147.9	85315	148957	96516.4	102502			42.2967	63292.7	45456.9	39995.5
42.3742	81448.6	88657.9	88091.2	150183	99950.8	106731			42.3566	58961.5	44117.5	41481.5
42.4342	85320.2	86769.2	89310.4	149089	108041	108258			42.4164	53258.9	41898.6	43141.4
42.4941	91673.9	83511.8	88717	146282	119859	107470			42.4763	48108.4	38958.2	44555.6
42.554	99774.5	79874.9	86485.7	142797	133381	105495			42.5362	45448.6	35621.3	45865
42.6139	108291	76422.1	83410.4	140011	145932	103563			42.596	46288.7	32405.5	47428.6
42.6738	115954	73531.8	80833.5	139360	154898	102571			42.6559	50128.4	29984.2	49238.9
42.7337	122078	71792.4	80139.9	141889	158584	103001			42.7157	55242.1	29017.6	50581
42.7937	126711	72096.7	82031	147767	156833	104989			42.7756	59747.3	29896.5	50315.9
42.8536	130363	75305.2	86000.3	156051	151024	108319			42.8355	62770.3	32537.1	47699.6
42.9135	133494	81670.5	90385.6	164921	143288	112428			42.8953	64831.4	36360.9	43200.4
42.9734	136023	90397.4	93010.5	172316	135420	116646			42.9552	67134.9	40442.7	38573.4
43.0333	137177	99621.9	92155.4	176636	128180	120643			43.015	70287.3	43745.3	35946.1
43.0933	135863	106925	87384.7	177137	121459	124734			43.0749	73475.2	45361.3	36419.4
43.1532	131425	110228	79806.1	173889	115029	129693			43.1347	74783.3	44744.6	39202.1
43.2131	124316	108684	71604.9	167510	109183	136110			43.1946	72451.6	41877.6	42014.6
43.273	116171	103091	65080.2	158883	104656	143709			43.2545	66139.2	37295.9	42575.5
43.3329	109068	95558.7	61657.1	149009	101958	151168			43.3143	57276.1	31941	40124.3
43.3928	104366	88578.6	61352.2	138887	100717	156613			43.3742	48280.2	26908.9	35861
43.4528	101853	83993.9	62921.3	129373	99725.1	158513			43.434	41230.1	23181.3	31961.7
43.5127	99813.4	82395	64574.1	120968	97682.3	156431			43.4939	36934.9	21363.1	29928.5
43.5726	96054.2	83169.9	64853.1	113691	94114.6	151162			43.5538	34951.9	21462.7	29543.8
43.6325	89227.9	85014.1	63218.7	107148	89710.6	144237			43.6136	34344	22839.7	29188.2
43.6924	79631.8	86481.4	60141.3	100884	85813.8	137179			43.6735	34390.6	24427.1	27224.9
43.7524	68998.2	86363.8	56768.6	94819.8	83395.3	130990			43.7333	34651.9	25202.3	23374.9
43.8123	59515.8	83877.8	54401.6	89458.8	82191.1	126082			43.7932	34515.8	24656.6	19090.5
43.8722	52776.8	78798.6	53896.8	85634.7	80580.7	122470			43.853	32949.3	22994.1	16684.4
43.9321	49249	71575.8	55137.9	83906.3	76324.2	119940			43.9129	28962.1	20941.9	17818.4
43.992	48435.9	63288.4	56832.4	83978.3	67761.4	118023			43.9728	22477.4	19283.4	22347.6
44.0519	49397	55347.5	56910.4	84565.4	54810	115918			44.0326	14798.4	18387.8	28253.8
44.1119	51214.7	48996.1	53520.3	83847.2	39198	112590			44.0925	8145.65	18031.3	32701.4
44.1718	53141.1	44850	46072.6	80324.8	23846.7	107135			44.1523	4530	17603.9	33538.6
44.2317	54446.6	42714.6	35649.9	73565.9	11752.5	99185.1			44.2122	4751.91	16532.6	30324.8
44.2916	54234.4	41798.9	24457.4	64329.3	4915.4	89045.1			44.2721	8128.06	14597.2	24326.7
44.3515	51483.6	41194.9	14746.6	53952.7	3713.19	77461.4			44.3319	12972.4	11937.4	17647.5
44.4115	45441.4	40341.1	7957.06	43509.4	6877.84	65248.8			44.3918	17362.6	8844.88	12133.3
44.4714	36166.8	39181.7	4579.53	33424.5	12056.2	53133.2			44.4516	19760.7	5598.03	8688.96
44.5313	24839.7	37979.2	4576.02	23856.9	16808.5	41861.6			44.5115	19381.5	2474.79	7229.51
44.5912	13585.8	36980.5	7821.19	15365.3	19680.1	32303			44.5713	16425.7	-163.571	7087.43
44.6511	4812.19	36246.8	14163.9	9095.16	20806.9	25240.3			44.6312	12170.8	-1893.6	7554.88
44.7111	331.399	35731.9	23155.8	6149.31	21627.6	20896.9			44.6911	8642.08	-2385.33	8281.37
44.771	676.149	35435.2	33739.4	6584.77	23762.7	18586			44.7509	7680.78	-1552.99	9346.03
44.8309	4948.92	35368.8	44168.3	8881.06	27727.7	16833.5			44.8108	9804.71	420.197	11006.7
44.8908	11333.3	35339.8	52282.7	10435	32344.4	13976.7			44.8706	13717.6	3187.02	13307.2
44.9507	17995.4	34790.3	56086.2	8902.39	35315	8930.39			44.9305	17049.4	6375.63	15873
45.0106	23821.7	32967.7	54446.7	3544.52	34613.2	1724.51			44.9904	17877.9	9684.13	18077.4
45.0706	28534.1	29393.9	47600.4	-4294.43	29759	-6433.65			45.0502	15890	12922.1	19377.6
45.1305	32200.6	24295.5	37164.3	-11845.7	22137.8	-13593.1			45.1101	12304.5	16004.2	19438.1
45.1904	34603.5	18601.1	25623.9	-16256.9	14218.8	-17861.6			45.1699	8755.28	18881.6	17939.7
45.2503	34996.4	13496.7	15571.8	-15842.2	8278.96	-18249.3			45.2298	6139.37	21393.9	14428.7
45.3102	32435.8	9879.71	9043.57	-10653	5452.63	-15148.1			45.2896	4313.36	23100.9	8613.54
45.3702	26470.9	8177.41	7144.37	-2346.11	5526.38	-10146.2			45.3495	2702.14	23246	978.013
45.4301	17717.1	8546.83	9892.02	6468.03	7361.39	-5211.11			45.4094	1168.55	20986.5	-6896.31
45.49	7888.34	11061.6	16234.9	13086.6	9548.08	-1713.28			45.4692	381.12	15876.1	-12793.8
45.5499	-804.654	15521.3	24248.1	15536.1	10984.7	113.563			45.5291	1405.85	8328.42	-14897.8
45.6098	-6584.89	21007.3	31593.8	13133	11219.3	974.241			45.5889	4842.51	-265.332	-12707
45.6698	-8783.33	25772.6	36188.2	6587.96	10440.2	1803.46			45.6488	10182.9	-7906.83	-7245.28
45.7297	-7845.77	27851.4	36843.4	-2366.77	9094.88	3072.12			45.7086	15882.9	-12708.7	-501.762
45.7896	-4748.6	26122.5	33608.6	-11647.7	7357.96	4528.72			45.7685	20094.9	-13618.4	5516.61
45.8495	-384.604	20997.1	27605.8	-19444.8	4909.64	5417.9			45.8284	21516.6	-10812.6	9627.26
45.9094	4602.61	14203.4	20434.6	-24513.2	1323.01	4935.8			45.8882	19800.4	-5595.2	11827.1
45.9693	9540.87	7820.39	13511.2	-26139.3	-3192.46	2614.33			45.9481	15389.1	168.005	13043.1
46.0293	13504.1	3312.26	7753.55	-24069.6	-7397.41	-1509.15			46.0079	9097.05	4815.08	14454.9
46.0892	15534.6	1191.21	3729.03	-18736.1	-9528.9	-6895.53			46.0678	1858.51	7508.78	16780.4
46.1491	15209.6	1309.44	1912.25	-11712.4	-8510.7	-12577.2			46.1277	-5202.42	8433.52	19869.4
46.209	13040.7	3292.11	2635.73	-5794.24	-4982.95	-17297.7			46.1875	-10607.5	8482.62	22752.3
46.2689	10321.8	6675.15	5654.62	-4119.19	-1272	-19834.7			46.2474	-12689.1	8634.54	24077
46.3289	8462.26	10780.9	9753.39	-8417.99	-160.429	-19501.9			46.3072	-10281.4	9388.09	22772.8
46.3888	8249.21	14660.9	12914.2	-17514.1	-3205.04	-16535.6			46.3671	-3590.9	10574.2	18703.3
46.4487	9483.77	17331.8	13159.6	-27374.6	-9723.45	-12020.4			46.4269	5497.67	11598.4	12945.8
46.5086	11201.7	18179.7	9633.91	-33050	-17088.7	-7317.61			46.4868	14145.3	11879.2	7379.04
46.5685	12325.8	17220.1	3219.48	-31392.4	-22095.6	-3417.06			46.5467	19955.7	11188	3678.38
46.6284	12323.7	15040.9	-3767.27	-22801.5	-22487.7	-691.592			46.6065	22061	9737.69	2322.89
46.6884	11442.9	12498.9	-8648.83	-10906.5	-17795.9	875.057			46.6664	21173.1	8053.32	2338.7
46.7483	10398.8	10366.8	-9587.65	-525.224	-9261.33	1280.15			46.7262	18755.5	6715.44	2016.44
46.8082	9788.77	9097.17	-6216.14	4754.36	836.262	285.849			46.7861	16109.8	6058.12	74.9113
46.8681	9683.36	8770.83	547.805	4020.07	9966.38	-2478.02			46.846	14005.5	5969.21	-3551.43
46.928	9684.23	9209.16	9181.97	-1055.06	16024.4	-7160.94			46.9058	12800.4	5935.96	-7792.55
46.988	9352.89	10132.7	18174.8	-7522.74	17846.9	-13295.8			46.9657	12624.8	5359.91	-11232.1
47.0479	8632.17	11224	26259.3	-12760.7	15506.1	-19602.4			47.0255	13369.3	3961.16	-12980.3
47.1078	7887.18	12071.8	32390	-15524.6	10239.4	-24246.3			47.0854	14613.1	1995.24	-13031.3
47.1677	7530.79	12100.4	35765.9	-16044	3971.93	-25580.5			47.1452	15736	145.57	-11966
47.2276	7570.86	10664.3	36020.3	-15364.7	-1395.05	-23032.8			47.2051	16221.6	-806.841	-10387.9
47.2876	7482.66	7389.08	33428.7	-14493.8	-4631.46	-17570.3			47.265	15943.8	-330.821	-8635.36
47.3475	6538.07	2620.85	28904.7	-13819.9	-5540.6	-11345.3			47.3248	15188.7	1631.88	-6924.53
47.4074	4337.13	-2325.68	23719	-13052.9	-4924.06	-6642.72			47.3847	14351.3	4571.31	-5547
47.4673	1142.66	-5463.79	19061.5	-11626.1	-4176.15	-4755.19			47.4445	13527.9	7444.69	-4720.8
47.5272	-2171.06	-5017.26	15635.5	-9342.64	-4603.39	-5501			47.5044	12361.2	8901.64	-4194.34
47.5871	-4472.84	-467.277	13432	-6831.28	-6758.82	-7656.68			47.5643	10319.5	7778.28	-3168.04
47.6471	-4797.37	6904.7	11796.3	-5453.34	-10125.1	-9937.08			47.6241	7213.31	3742.14	-798.261
47.707	-2643.73	14441.2	9812.85	-6585.72	-13395.9	-11787.3			47.684	3451.53	-2268.41	3091.66
47.7669	1918.5	19338.4	6859.29	-10713.1	-15220	-13440.8			47.7438	-218.859	-8183.52	7776.73
47.8268	8301.29	20003.3	3027	-16957.5	-14969.4	-15277.7			47.8037	-3232.25	-11601.9	12085.5
47.8867	15512.4	16777.6	-884.211	-23420.7	-13037.9	-17102.6			47.8635	-5442.41	-10884.4	15102.8
47.9467	22282.1	11666.8	-3837.05	-28111.3	-10537.2	-18014.6			47.9234	-6842.04	-5930.99	16525.1
48.0066	27242.6	7253.74	-5213.24	-29823.2	-8649.74	-17036.4			47.9833	-7140.94	1770.76	16450.3
48.0665	29231.1	5406.24	-5191.82	-28456.4	-8050.8	-13994.1			48.0431	-5748.46	9798.72	14958.3
48.1264	27682.1	6465.87	-4571.92	-24787.7	-8662.76	-9866.31			48.103	-2282.97	15755.2	11958.1
48.1863	22917.1	9299.54	-4176.85	-20053	-9786.63	-6280.71			48.1628	2847.13	18074.9	7486.85
48.2462	16112.6	12105	-4335.02	-15654.4	-10580.3	-4567			48.2227	8348.57	16437.7	2158.66
48.3062	8915.73	13465.8	-4856.28	-12955.3	-10684.6	-5119.43			48.2826	12562.5	11751.3	-2723.55
48.3661	2894.38	13056.1	-5462.8	-12954.2	-10627.8	-7487.11			48.3424	14256.1	5777.49	-5634.95
48.426	-920.818	11623.5	-6184.63	-15827.2	-11610.3	-10984.6			48.4023	13201	499.738	-5619.95
48.4859	-2273.35	10298.2	-7278.35	-20675.1	-14664.1	-15271.9			48.4621	10302.9	-2591.92	-2835.41
48.5458	-1638.29	9678.67	-8680.54	-25785	-19729.1	-20482.8			48.522	7274.96	-3015.32	1507.9
48.6058	80.2837	9324.56	-9546.76	-29370.6	-25381.5	-26878.7			48.5818	5956.92	-1381.85	5752.1
48.6657	2072.85	8043	-8420.46	-30328.1	-29523.4	-34347.3			48.6417	7463.44	994.545	8513.83
48.7256	4096.48	4802.52	-4031.44	-28587.8	-30618.8	-42134			48.7016	11508	2749.66	9111.13
48.7855	6566.79	-407.448	3839.29	-24990.9	-28628.9	-48994.6			48.7614	16311.9	3043.86	7548.67
48.8454	10095	-6464.56	14056.8	-20959.1	-25027.9	-53672.4			48.8213	19275.6	1817.7	4215.4
48.9053	14766.9	-11816.1	24537.6	-18179.9	-21904.6	-55368.4			48.8811	18128.4	-329.472	-373.914
48.9653	19705.4	-15348.7	33015.4	-18281.7	-20800.4	-53964			48.941	11986.1	-2501.87	-5544.61
49.0252	23300.5	-16665	37719.1	-22388.6	-22055.1	-49950.1			49.0009	1833.03	-3901.49	-10249.1
49.0851	23995.8	-15639.7	37760.1	-30630.5	-25013.5	-44210.9			49.0607	-9738.31	-4095.24	-13061.3
49.145	21146.8	-11929.4	33244.8	-41858.7	-28784.5	-37781.3			49.1206	-19416.1	-3082.78	-12679.4
49.2049	15437.9	-5125.88	25200.9	-53813.9	-32845	-31640.2			49.1804	-24394.6	-1184.48	-8713.29
49.2649	8606.97	4450.67	15360.3	-63797.2	-36990.9	-26532.9			49.2403	-23486	1158.53	-2128.36
49.3248	2607.29	15130.3	5821.5	-69651.8	-40768.9	-22876.9			49.3001	-17581.6	3557.26	5120.19
49.3847	-1353.64	24238.2	-1432.12	-70666.4	-43044.9	-20769			49.36	-9154	5730.35	11080.2
49.4446	-3289.73	29365.3	-5120.14	-67948.8	-42268.1	-20078.8			49.4199	-1008.74	7429.78	14676.6
49.5045	-4088.31	29691.5	-5150.42	-63970.1	-37425.6	-20564.7			49.4797	4986.73	8337.11	15854.2
49.5645	-4562.54	26390.2	-2661.68	-61385.5	-29013.4	-21992.2			49.5396	8449.24	8086.95	14992
49.6244	-4667.11	21845.8	587.887	-61703	-19252.5	-24248.9			49.5994	10069.1	6470.78	12241.8
49.6843	-3545.23	18279.5	3202.29	-64550.2	-11265.4	-27419.7			49.6593	10695.6	3695.76	7420.48
49.7442	-338.376	16675	4829.05	-67980.8	-7655.97	-31723.3			49.7192	10650.1	473.183	544.288
49.8041	4969.69	16550.5	6048.24	-69614.6	-9351.36	-37222.9			49.779	9734.74	-2201.38	-7524.12
49.864	11373.6	16520.5	7613.84	-67880.9	-15373.3	-43450.1			49.8389	7776.72	-3483.07	-14951
49.924	17341.5	15204.5	9750.31	-62672.9	-23561.6	-49262.1			49.8987	5156.17	-3064.75	-19535.7
49.9839	21471.5	11989.4	12030.3	-55265.2	-31717.8	-53184.9			49.9586	2864.2	-1298.05	-19670.7
50.0438	22861.3	7306.44	13735.6	-47784.6	-38448.7	-54156.4			50.0184	2054.62	1008.71	-15087.6
50.1037	21210.4	2393.61	14239.3	-42585.3	-43370.8	-52159.5			50.0783	3457.95	2977.89	-6998.43
50.1636	16913.6	-1273.64	13141.2	-41563.5	-46831.5	-48314.4			50.1382	7079.07	4028.26	2384.43
50.2236	11200.4	-2588.52	10385.3	-45411.7	-49535.1	-44372.5			50.198	12279.8	4066.64	10667.9
50.2835	6031.85	-1246.3	6539.6	-53127.4	-52261.2	-41966.9			50.2579	18052	3462.23	16078.2
50.3434	3482.33	2096.32	2980.97	-62262.4	-55589.6	-42020.4			50.3177	23208.4	2839.31	17942.1
50.4033	4734.66	5977.26	1489.09	-70044.4	-59546	-44496			50.3776	26456.2	2767.69	16714.1
50.4632	9295.44	8647.54	3164.03	-74759.6	-63389.8	-48458.6			50.4375	26571.9	3452.42	13608.6
50.5231	15105.3	8870	7387.31	-76466.3	-65840.1	-52427.3			50.4973	22863.9	4575.69	10041.5
50.5831	19627.9	6656.36	11796.9	-76606.1	-65788.9	-54967.2			50.5572	15767.5	5409.45	7120.3
50.643	21250.7	3445.73	13579.6	-76894.9	-63046.9	-55357.4			50.617	7090.6	5168.62	5371.86
50.7029	20015.2	1449.91	11290.6	-78342.1	-58565.5	-53994.4			50.6769	-516.118	3409.17	4782.46
50.7628	17199.9	2448.75	5877.59	-81014.2	-53947.2	-52240.7			50.7367	-4775.36	231.45	5027.76
50.8227	14177.2	6766.74	117.982	-84486.1	-50622.6	-51713.5			50.7966	-5009.39	-3775.29	5722.4
50.8827	11488.6	13095.8	-3145.38	-88456	-49283	-53375			50.8565	-2510.13	-7743.92	6535.99
50.9426	8808.52	19196.2	-2730.12	-92967.4	-49884.7	-56949.8			50.9163	291.158	-10760.7	7220.01
51.0025	5696.26	22932.6	301.672	-98124.4	-52013.5	-61039.1			50.9762	1326.05	-12073.1	7662.87
51.0624	2429.74	23032.4	3418.09	-103601	-55266	-63920			51.036	28.7201	-11286.1	7972.74
51.1223	182.216	19308.6	4128.17	-108539	-59423	-64623.2			51.0959	-2624.72	-8505.99	8486.43
51.1823	338.724	12526.8	1333.28	-112076	-64461.9	-63623.7			51.1558	-5034.14	-4320.67	9575.12
51.2422	3435.94	4123.79	-4122.15	-114152	-70485.2	-62713.8			51.2156	-6027.92	438.077	11346.2
51.3021	8518.99	-4160.35	-9858.3	-115793	-77531.1	-64086.8			51.2755	-5333.21	5023.09	13453.5
51.362	13443.2	-10756.8	-13123.6	-118375	-85285.6	-69187.4			51.3353	-3350.76	8979.97	15206.7
51.4219	15943.9	-14721.8	-12170.4	-122318	-92863.7	-77954.6			51.3952	-672.418	12108.3	15910.1
51.4818	14730.9	-15946	-7126.62	-126389	-98928.6	-88797.4			51.455	2240.68	14265.2	15201.3
51.5418	9928.25	-14959.7	166.585	-128380	-102165	-99200.9			51.5149	5083.5	15211.7	13192.9
51.6017	2746.17	-12491.8	7261.21	-126790	-101866	-106667			51.5748	7592.83	14638.1	10379.9
51.6616	-5151.82	-9122.63	12446.9	-122114	-98265.3	-109655			51.6346	9447.84	12341	7405.34
51.7215	-12075.3	-5265.98	15479.4	-116767	-92477.2	-108203			51.6945	10317.4	8428.9	4806.07
51.7814	-16442.3	-1393.49	17308.1	-113724	-86156.4	-103930			51.7543	10076.1	3449.86	2813.95
51.8414	-16919.1	1817.75	19108.9	-114889	-81043.2	-99314.9			51.8142	9094.95	-1641.17	1284.49
51.9013	-12828.9	3619.6	21295.4	-120244	-78514.9	-96552.6			51.8741	8301.84	-5701.26	-194.033
51.9612	-4673.92	3557.54	23076.8	-128114	-79204.1	-96660.7			51.9339	8762.62	-7766.94	-2015.26
52.0211	5692.23	1800.4	22794.7	-136246	-82827.4	-99292.2			51.9938	10899.2	-7446.29	-4238.86
52.081	15575.7	-796.626	18853	-142969	-88338.1	-103258			52.0536	13922.8	-5117.1	-6413.32
52.1409	22487.3	-2982.62	10787.7	-147826	-94412.3	-107209			52.1135	16066.9	-1784.63	-7669.36
52.2009	25148.6	-3633.39	-121.413	-151420	-100016	-110036			52.1733	15602.5	1381.62	-7044.71
52.2608	23902.3	-2223.37	-11098.6	-154747	-104737	-110925			52.2332	11941.6	3560.22	-3904.24
52.3207	20345.2	1031.96	-18964.4	-158517	-108741	-109415			52.2931	6015.11	4545.32	1680.56
52.3806	16440.2	5437.27	-21540.4	-162854	-112422	-105636			52.3529	-311.197	4644.51	8748.78
52.4405	13589.8	10245.1	-18611.5	-167334	-116077	-100568			52.4128	-5266.03	4363.55	15598.1
52.5005	12129.9	14880.6	-11916.3	-171183	-119765	-95927.8			52.4726	-7928.17	4142.59	20313.2
52.5604	11463.3	18833.3	-4229.44	-173567	-123413	-93597.9			52.5325	-8322.25	4279.73	21499.5
52.6203	10695.6	21387	1908.55	-174014	-126982	-94904.5			52.5924	-7036.29	4956.59	18879.2
52.6802	9312.08	21562.7	5128.85	-172869	-130537	-100188			52.6522	-4782.47	6213.08	13421.7
52.7401	7428.34	18524.7	5488.58	-171418	-134123	-108836			52.7121	-2170.01	7828.21	6966.04
52.8001	5543.53	12305.3	4089.31	-171366	-137547	-119556			52.7719	351.191	9251.82	1465.32
52.86	4112.58	4329.42	2379.19	-173836	-140270	-130664			52.8318	2534.27	9773.33	-1827.04
52.9199	3350.74	-2828.06	1467.64	-178616	-141628	-140343			52.8916	4427.23	8925.11	-2860.04
52.9798	3354.77	-6549.36	1739.02	-184268	-141298	-147041			52.9515	6357.56	6886.78	-2666.07
53.0397	4272.75	-5570.29	2900.55	-189117	-139640	-149941			53.0114	8655.41	4563.07	-2567.7
53.0996	6212.57	-763.087	4338	-192375	-137561	-149249			53.0712	11227.6	3179.62	-3142.46
53.1596	8901.24	5232.96	5477.49	-194573	-135949	-146057			53.1311	13372.2	3560.58	-3693.73
53.2195	11444.6	9337.79	5870.78	-197014	-135179	-141854			53.1909	14155.7	5528.98	-2745.83
53.2794	12547.2	9549.85	5083.9	-200691	-135127	-137971			53.2508	13187.4	7868.6	727.935
53.3393	11182.9	5841.85	2700.31	-205445	-135660	-135208			53.3107	11137.1	8978.03	6306
53.3992	7267.26	-3.43748	-1334.57	-209874	-137046	-133704			53.3705	9411.79	7855.08	12199.5
53.4592	1799.63	-5457.89	-6243.24	-212023	-139870	-133102			53.4304	9106.26	4763.35	16362.7
53.5191	-3646.26	-8550.23	-10313.5	-210497	-144510	-132971			53.4902	10060.8	1099.12	17713.6
53.579	-7731.18	-8642.29	-11460.8	-205344	-150682	-133280			53.5501	10868.7	-1477.96	16545.1
53.6389	-9878.77	-6317.38	-8242.5	-198163	-157465	-134505			53.6099	9882.52	-2045.28	13959
53.6988	-10240	-2651.79	-719.602	-191276	-163786	-137139			53.6698	6434.86	-881.122	11012
53.7587	-9251.11	1474.38	9388.11	-186477	-168931	-140948			53.7297	1348.34	855.034	8292.65
53.8187	-7215.63	5576.98	19360.1	-184255	-172687	-144674			53.7895	-3548.62	1918.94	6110.66
53.8786	-4262.54	9338.49	26570.1	-184008	-175082	-146617			53.8494	-6423.1	1705.26	4799.95
53.9385	-635.576	12362.8	29404.6	-185009	-176064	-145742			53.9092	-6226.8	501.747	4665.24
53.9984	3021.06	14173.8	27554	-187270	-175506	-142540			53.9691	-2889.23	-816.238	5604.89
54.0583	5744.37	14379.5	21659.1	-191603	-173435	-138940			54.029	2959.1	-1417.61	6923.17
54.1183	6719.93	12760.6	12747	-198819	-170182	-137327			54.0888	10371.9	-1086.92	7678.5
54.1782	5827.59	9262.55	1971.77	-208775	-166252	-139267			54.1487	18305	-348.237	7293.34
54.2381	3839.07	4057.21	-9214.21	-219982	-162099	-144724			54.2085	25670.6	-1.94243	5833.44
54.298	2089.07	-2243.56	-18843.4	-230117	-158125	-152181			54.2684	31354.5	-394.439	3722.6
54.3579	1770.95	-8452.2	-24701.9	-237090	-154871	-159526			54.3282	34318.2	-981.67	1272.11
54.4179	3248.57	-13059.5	-25152.4	-239975	-153120	-165119			54.3881	33785.8	-560.513	-1376
54.4778	5806.16	-14873.2	-20012.1	-239236	-153675	-168395			54.448	29448.2	1997.92	-3816.88
54.5377	8023.83	-13661.8	-10796.9	-236210	-156927	-169733			54.5078	21624	7055.22	-4999.97
54.5976	8624.02	-10341.7	-119.348	-232291	-162527	-169867			54.5677	11324.6	13974.8	-3497.18
54.6575	7277.56	-6597.9	9382	-228401	-169389	-169340			54.6275	180.015	21352.7	1589.48
54.7174	4823.32	-4138.2	15909.7	-224990	-175976	-168334			54.6874	-9847.28	27434.1	9781.46
54.7774	2756.42	-3953.13	18774	-222355	-180767	-166817			54.7473	-16964.9	30530.1	19162.8
54.8373	2337.32	-5865.38	18144.4	-220795	-182745	-164705			54.8071	-20114.8	29449.7	27215.1
54.8972	3876.38	-8596.67	14710	-220434	-181826	-161923			54.867	-19298.2	23965.4	31928.4
54.9571	6552.06	-10394	9504.17	-220946	-179022	-158468			54.9268	-15450.2	15102.6	32457.1
55.017	8758.8	-9981.96	3864.04	-221616	-176140	-154569			54.9867	-9909.24	4947.66	29062
55.077	8786.56	-7286.49	-754.934	-221899	-175026	-150801			55.0465	-3855.63	-4099.97	22667.4
55.1369	5571.07	-3450.02	-3254.73	-222043	-176701	-147969			55.1064	1919.57	-10247.9	14511.5
55.1968	-714.891	-143.676	-3443.57	-223097	-180812	-146769			55.1663	6856.9	-12837.7	6077.83
55.2567	-8506.31	1319.08	-2275.17	-226047	-185725	-147428			55.2261	10358.5	-12202.8	-931.401
55.3166	-15285.1	529.772	-1487.7	-230657	-189224	-149541			55.286	11756.6	-9109.44	-4867.34
55.3765	-18565.6	-1961.16	-2717.27	-235103	-189504	-152150			55.3458	10596.9	-4293.49	-4693.71
55.4365	-17008.8	-4881.15	-6487.34	-236926	-185996	-154030			55.4057	7022.58	1608.51	-516.032
55.4964	-11105.6	-6613.06	-11639.7	-234778	-179639	-154128			55.4656	1981.16	7866.68	6284.11
55.5563	-2998.19	-5726.42	-15626.1	-229588	-172410	-152070			55.5254	-2920.26	13568.6	13471.7
55.6162	4497.23	-1657.71	-15625.2	-224134	-166344	-148467			55.5853	-5884.15	17821.9	18800.2
55.6761	9143.83	4782.27	-9963.04	-221248	-162604	-144796			55.6451	-5566.41	20086.3	20919.5
55.7361	10158.1	11492.9	906.81	-221960	-161118	-142746			55.705	-1649.78	20350.3	19937.5
55.796	8334.6	15923	14365.4	-224955	-160968	-143335			55.7648	4936.66	19013.1	17288.1
55.8559	5429.64	16286.8	26539.7	-227629	-161184	-146340			55.8247	12280.3	16604.4	14905.3
55.9158	3149.58	12449.6	33763.5	-227880	-161354	-150425			55.8846	18174.7	13552.8	14133.6
55.9757	2237.69	5926.79	33988.6	-225269	-161631	-153908			55.9444	20938.9	10085.3	15090.3
56.0357	2151.89	-1031.52	27554.4	-220847	-162232	-155614			56.0043	20040.2	6236.67	16883.3
56.0956	1561.97	-6676.84	16930.5	-215984	-162927	-155220			56.0641	16207.6	1950.5	18445.8
56.1555	-580.411	-10504.5	5511.47	-211248	-163023	-153022			56.124	10996.5	-2709.68	19263.3
56.2154	-4094.09	-13045.1	-3892.63	-206173	-161876	-149479			56.1839	6054.72	-7299.82	19481.5
56.2753	-7459.4	-14962.5	-10011	-199989	-159443	-144976			56.2437	2534.4	-10905	19436.2
56.3352	-8700.01	-16228.4	-13075	-192621	-156355	-139842			56.3036	930.83	-12418.4	19123
56.3952	-6672.44	-16072.7	-14039.4	-185089	-153465	-134399			56.3634	1300.59	-11123.9	18041.3
56.4551	-1856.24	-13704.9	-13768.3	-179036	-151303	-128920			56.4233	3515.19	-7217.56	15491.7
56.515	3882.56	-9160.31	-12723.6	-175744	-149900	-123642			56.4831	7324.29	-1876.64	11085
56.5749	8325.64	-3519.97	-11140	-175362	-149011	-118920			56.543	12256.2	3226.03	5158.62
56.6348	10012.4	1670.35	-9315.01	-176772	-148387	-115332			56.6029	17540.6	6709.33	-1134.69
56.6948	8812.3	5243.55	-7654.73	-178120	-147817	-113497			56.6627	22160.2	8121.19	-6139.11
56.7547	5788.68	6827.66	-6402.55	-177567	-146985	-113650			56.7226	25010.4	8093.44	-8293.82
56.8146	2551.95	6623.53	-5289.85	-173961	-145402	-115364			56.7824	25157.6	7921.78	-6762.68
56.8745	476.233	4967.99	-3437.04	-167206	-142558	-117690			56.8423	22189.5	8808.39	-1835.29
56.9344	147.996	2205.78	249.424	-158327	-138173	-119631			56.9022	16552.6	11167.5	5057.46
56.9943	1291.42	-1104.03	6291.04	-149260	-132368	-120559			56.962	9598.18	14363.8	11732
57.0543	3149.02	-4100.9	13928.6	-142357	-125645	-120339			57.0219	3103.36	17023.5	15943.2
57.1142	4993.55	-5979.21	21068.3	-139615	-118761	-119175			57.0817	-1579.35	17723.9	16155.5
57.1741	6395.71	-6535.47	25089.8	-141843	-112579	-117459			57.1416	-4188.71	15701.8	12118
57.234	7152.26	-6288.79	24123.9	-148101	-107874	-115721			57.2014	-5515.74	11239.5	5028.31
57.2939	7055.26	-5906.58	18056.4	-155846	-105064	-114600			57.2613	-6658.05	5581.87	-2802.03
57.3539	5785.86	-5368.01	8671.5	-161891	-103984	-114588			57.3212	-8122.79	430.771	-8689.21
57.4138	3041.23	-3643.27	-1117.56	-163835	-103922	-115602			57.381	-9447.85	-2773.78	-10524
57.4737	-1159.93	692.91	-8504.65	-161181	-104022	-116740			57.4409	-9575.44	-3486.65	-7582.99
57.5336	-6158.91	8224.65	-11863.5	-155479	-103852	-116585			57.5007	-7649.4	-2301.9	-842.205
57.5935	-10574.9	17696	-11208	-149361	-103660	-113976			57.5606	-3667.93	-642.289	7428.49
57.6535	-12654.7	26071.8	-7881.33	-145125	-104022	-108605			57.6205	1450.72	-38.8737	14614.6
57.7134	-11027.4	29850.9	-3703.77	-143641	-105134	-100985			57.6803	6418.01	-1364.6	18780.6
57.7733	-5475.24	26940.5	-64.3449	-144161	-106312	-91903.5			57.7402	10384.3	-4413.16	19255.3
57.8332	2749.42	17899.5	2523.11	-144901	-106206	-82026.7			57.8	13448.3	-8008.1	16630.2
57.8931	11313.7	5723.45	4199.22	-143992	-103646	-72018.5			57.8599	16456.5	-10560	12313.7
57.953	17716	-5631.06	5168.99	-140203	-98516.2	-62866.4			57.9197	20159.6	-10788.5	7952.91
58.013	20279.9	-12967.4	5309.63	-133287	-92001.5	-55819.7			57.9796	24302.6	-8275.3	4917.6
58.0729	18780.3	-14853	4296.62	-123865	-85997.5	-51854.7			58.0395	27370.3	-3614.48	3961.4
58.1328	14431.7	-11668	2066.07	-113074	-82054.8	-51129			58.0993	27303.1	1896.77	5132.97
58.1927	9250.9	-5063.9	-905.197	-102170	-80524.2	-52917.3			58.1592	22799	6852.35	7940.96
58.2526	5075.79	2753.95	-3770.66	-92308.9	-80454.7	-55998.3			58.219	14330.4	10309.8	11673.2
58.3126	2721.36	9740.01	-5793.07	-84523	-80288.1	-59079.5			58.2789	4141.02	12043.5	15657.4
58.3725	1689.71	14578.9	-6700.47	-79718.8	-78852.1	-61072.1			58.3388	-4819.71	12365	19307.6
58.4324	567.966	16860.3	-6698.26	-78410.3	-75912.1	-61261.6			58.3986	-10328.1	11672.9	21986.4
58.4923	-2119.33	16697.7	-6200.49	-80281.4	-71991.4	-59511.6			58.4585	-11779	10085.6	22908.8
58.5522	-7030.63	14103.6	-5518.85	-84001.4	-67682.3	-56399.5			58.5183	-10099.1	7451.18	21293.4
58.6121	-13486	8764.17	-4702.92	-87698.6	-63126.5	-53094.4			58.5782	-6945.9	3714.48	16758.7
58.6721	-19495.4	592.219	-3588.57	-89867.2	-58128.2	-50933.5			58.638	-3789.88	-691.198	9714.35
58.732	-22356.9	-9364.41	-2013.99	-89994.2	-52725.3	-50875.4			58.6979	-1358.4	-4800.88	1468.14
58.7919	-19715.5	-18558.9	-78.0965	-88455.6	-47713.1	-53042.1			58.7578	378.177	-7513.91	-6096.37
58.8518	-10758.1	-23746.8	1739.8	-85905.1	-44530.7	-56584.7			58.8176	1793.06	-8175.37	-11183.7
58.9117	3000.47	-22635.9	2763.41	-82797.2	-44551.2	-59967.5			58.8775	3083.57	-6951.21	-12798.8
58.9717	17888.6	-15354.6	2531.38	-79394.9	-48173.1	-61602.4			58.9373	4033.75	-4758.3	-11098.1
59.0316	29368.3	-4742.34	1157.43	-76047.3	-54352.8	-60524.9			58.9972	4232.31	-2795.7	-7143.1
59.0915	33915	4840.21	-667.122	-73289.8	-60925.2	-56728.8			59.057	3524.09	-1925.73	-2215.44
59.1514	30495.4	9579.7	-2018.76	-71606	-65591.9	-50991.5			59.1169	2235.13	-2225.52	2742.78
59.2113	20810.7	8063.53	-2150.98	-71072.4	-67013.6	-44425.6			59.1768	953.938	-2942.04	7159.82
59.2712	8234.68	1946.08	-722.735	-71207.8	-65332.2	-38125.5			59.2366	98.0906	-2889.48	10481.3
59.3312	-3803.85	-4898.32	2113.23	-71158.9	-61826.8	-33029.2			59.2965	-312.223	-1094.45	12036.5
59.3911	-13013.1	-8297.2	5645.01	-70051.6	-57964.9	-29898.4			59.3563	-485.063	2608.35	11444.9
59.451	-18490.3	-5823.77	8663.96	-67352.7	-54574.7	-29124.6			59.4162	-514.304	7351.12	9212.44
59.5109	-20251.6	2033.01	9903.67	-63015.3	-51630.4	-30422.7			59.4761	-251.004	11528.9	6807.88
59.5708	-18664	12126.9	8818.63	-57474.4	-48674.8	-32675.8			59.5359	449.819	13525.4	5926.28
59.6308	-14234.8	20228.4	6153	-51502.1	-45418.4	-34225.2			59.5958	1356.73	12520.5	7406.96
59.6907	-7737.34	23096.9	3707.87	-46022.4	-42029.4	-33589.7			59.6556	1797.23	8945.87	10626.3
59.7506	-340.463	19991	3320.91	-41844.1	-38969	-30238.7			59.7155	1097.32	4316.75	13871.7
59.8105	6532.97	12815.8	5810.02	-39335.7	-36600.6	-24932.3			59.7753	-778.387	540.598	15442.9
59.8704	11605	4862.74	10614.4	-38175.6	-34895.7	-19344.9			59.8352	-2950.03	-929.33	14700.3
59.9304	14140.2	-1071.81	16211.6	-37402.2	-33514.1	-15166.7			59.8951	-4012.36	328.909	12349.2
59.9903	14107.4	-4022.6	20799.4	-35935.6	-32158	-13268			59.9549	-2829.38	3613.06	9808.79
60.0502	12049.5	-4886.5	22811.2	-33319.8	-30904	-13463.5			60.0148	839.08	7452.9	8187.53
60.1101	8788.62	-5342.67	21259.6	-30169	-30156.9	-14992.7			60.0746	6244.55	10206.1	7609.38
60.17	5138.18	-6572.52	16059.1	-27933.5	-30285.5	-17199.8			60.1345	12023.1	10657.4	7353.55
60.2299	1721.54	-8643.36	8249.14	-28057.7	-31220.1	-19825.9			60.1944	16695.9	8428.97	6632.75
60.2899	-1076.1	-10703.1	-157.196	-31105.7	-32403.6	-22686.4			60.2542	19079.2	4078.63	5383.19
60.3498	-3044.03	-11574.1	-6785.61	-36373.1	-33105.5	-25166.7			60.3141	18580.5	-1139.97	4455.38
60.4097	-4041.28	-10307.3	-9761.84	-42188.3	-32841.3	-26156.6			60.3739	15376.1	-5748.47	5040.49
60.4696	-3940.08	-6540.85	-8452.97	-46662.2	-31551.7	-24621.3			60.4338	10406.6	-8536.55	7714.73
60.5295	-2649.71	-656.764	-3773.23	-48485.7	-29486.7	-20387.9			60.4936	5088.44	-8889.56	11769.1
60.5895	-199.399	6342.74	2085.52	-47366.3	-26955.6	-14492.3			60.5535	817.684	-6906.53	15321.4
60.6494	3177.47	13235.4	6478.75	-43934	-24137.6	-8770.36			60.6134	-1517.97	-3364.17	16224.8
60.7093	6956.25	19023.8	7422.3	-39280	-21057.4	-4977.55			60.6732	-1748.21	454.759	13256.7
60.7692	10296.4	23110	4501.38	-34456.1	-17730.2	-3948.85			60.7331	-259.226	3151.28	6880.13
60.8291	12190.5	25100.9	-881.684	-30222.1	-14425.1	-5244.96			60.7929	2367.32	3810.31	-905.689
60.8891	11874.3	24563.9	-6116.74	-26971.9	-11843.9	-7398.58			60.8528	5605.58	2524.88	-7520.04
60.949	9324.87	21084.4	-8565.36	-24671.8	-10970.3	-8598.68			60.9127	8919.95	425.812	-10962.8
61.0089	5508.69	14636.1	-6736.29	-22769.6	-12499.2	-7573.81			60.9725	11522.2	-959.604	-10523.4
61.0688	2110.84	5921.94	-867.8	-20306.6	-16194.9	-4281.84			61.0324	12347.4	-642.411	-6769.94
61.1287	814.603	-3653.45	7276.91	-16461.4	-20714.4	-88.2665			61.0922	10497.5	1251.07	-1049.72
61.1886	2489.66	-12366.5	15147.6	-11308.6	-24197.7	2781.02			61.1521	5915.69	3680.67	5090.27
61.2486	6726.14	-18663	20291.4	-6240.27	-25284	2313.23			61.2119	-263.594	5459.08	10326.1
61.3085	11974	-21549.2	21123.3	-3494.89	-23845.3	-2231.41			61.2718	-6078.71	5967.7	13836.7
61.3684	16245.5	-20816.2	17451.3	-4938.76	-20915.5	-9940.85			61.3317	-9665.92	5341.37	15487.4
61.4283	18015.6	-17082.6	10637.6	-10954.4	-17971.7	-18813.8			61.3915	-10165.9	4139.62	15830.8
61.4882	16816.9	-11588.3	3240.89	-20283.4	-16145.1	-26880			61.4514	-8082.82	2907.9	15836.3
61.5482	13252.8	-5753.38	-1861.84	-30898.2	-15917.3	-33056.7			61.5112	-4918.55	1973.31	16393
61.6081	8555.21	-695.775	-2569.38	-41160.9	-17278.8	-37185.5			61.5711	-2348.85	1514.47	17813.2
61.668	4037.31	2989.53	1601.67	-50300.5	-20017.9	-39441.4			61.631	-1397.17	1712.04	19575.4
61.7279	688.389	5115.58	9312.42	-58041.4	-23790.8	-39756.4			61.6908	-2028.53	2785.53	20462.5
61.7878	-1055.72	5662.29	17923	-63913.9	-27973.6	-37890.6			61.7507	-3346.76	4868.85	19121.1
61.8477	-1379.8	4689.91	24494.3	-67081.7	-31605.6	-34027.2			61.8105	-4216.16	7781.62	14864.1
61.9077	-921.999	2481.34	26806.5	-66952.8	-33663.8	-29300.9			61.8704	-3919.71	10860.7	8357.09
61.9676	-365.282	-324.406	23982.9	-63963.4	-33634	-25583.7			61.9302	-2495.01	13043.9	1665.36
62.0275	-40.1904	-2890.66	16540	-59784	-32006.3	-24562.3			61.9901	-636.51	13285.2	-2590.99
62.0874	122.449	-4620.43	6036.56	-56631.9	-30314.1	-26735.4			62.05	724.606	11100.2	-2646.88
62.1473	275.434	-5519.65	-5388.95	-56175.7	-30580.7	-31188.3			62.1098	944.417	6873.7	1278.67
62.2073	340.461	-6086.55	-15419.2	-58859.9	-34380.9	-36342.9			62.1697	59.6261	1690.52	6954.06
62.2672	51.8517	-6716.24	-21934.4	-64092.6	-41975.1	-41042.2			62.2295	-1153.89	-3123.93	11304.5
62.3271	-712.878	-7111.19	-23490.1	-71051.9	-52002.4	-45080.2			62.2894	-1517.28	-6415.53	12094.7
62.387	-1725.95	-6292.8	-19833.3	-79325	-61955	-48853.4			62.3493	-41.1338	-7394.6	9079.03
62.4469	-2579.79	-3343.18	-12157.1	-88861.7	-69266.3	-52630.6			62.4091	3526.56	-5744.43	3979.42
62.5069	-3047.06	1672.84	-2832.48	-99319.2	-72571.2	-56203.2			62.469	8481.77	-1779.89	-610.819
62.5668	-3259.76	7351.57	5378.83	-109526	-72446.1	-59176.8			62.5288	13362.3	3468.38	-2638.99
62.6267	-3527.46	11521.5	10291.9	-117712	-71177.3	-61488.4			62.5887	16497.4	8490.01	-1517.49
62.6866	-3973.1	12402.1	11043.6	-122516	-71511.2	-63631.8			62.6485	16696	11875	1833.8
62.7465	-4323.82	9633.37	8334.29	-123992	-75047.8	-66428.8			62.7084	13844.1	12914.5	5681.02
62.8064	-4049.79	4561.44	4069.04	-123809	-81278.6	-70587.1			62.7683	9118.79	11819.6	8446.11
62.8664	-2797.98	-399.201	538.847	-124397	-88012.2	-76396.7			62.8281	4607.43	9428.62	9461.16
62.9263	-803.96	-2996.18	-533.751	-127676	-92949.4	-83665.8			62.888	2356.26	6645.89	9221.92
62.9862	1087.9	-2338.28	1352.12	-134203	-95291.8	-91829.7			62.9478	3297.51	4029.31	9033.25
63.0461	1910.38	616.591	5390	-143176	-96205.4	-100084			63.0077	6710.07	1782.32	10205.9
63.106	1252.73	3600.6	9884.75	-153052	-97870	-107548			63.0676	10628.6	75.1382	13169.4
63.166	-406.375	4349.94	12877.3	-162274	-101868	-113436			63.1274	12952.8	-656.721	16984.6
63.2259	-2003.85	1929.06	12742.2	-169762	-108158	-117336			63.1873	12542.7	234.301	19613.8
63.2858	-2611.92	-2758.3	8692.41	-175141	-115266	-119456			63.2471	9654.98	3158.22	18886.8
63.3457	-2030.8	-7547.65	1187.97	-178876	-121442	-120640			63.307	5567.65	7760.19	13696.3
63.4056	-841.469	-10232.8	-7956.46	-182259	-125905	-122005			63.3668	1748.68	12746.4	4738.7
63.4655	62.9966	-9641.69	-16012.4	-187057	-129420	-124380			63.4267	-886.919	16277.4	-5617.14
63.5255	97.3514	-6068.53	-20330.3	-194809	-133900	-127918			63.4866	-2239.86	16764.5	-14290.5
63.5854	-681.083	-1067.44	-19421.3	-206027	-141295	-132213			63.5464	-2722.07	13638.2	-18760.4
63.6453	-1732.31	3168.29	-13513.7	-219835	-152397	-136811			63.6063	-2698.33	7677.3	-18035.1
63.7052	-2582.77	4642.64	-4282.81	-234378	-166233	-141700			63.6661	-2154.05	736.831	-12863.1
63.7651	-3349.78	2433.14	5952.76	-247813	-180473	-147398			63.726	-835.432	-4996.2	-5170.81
63.8251	-4818.36	-2808.43	15002.8	-259247	-192595	-154623			63.7859	1291.94	-7858.81	2873.34
63.885	-7900.88	-9125.2	21241.4	-269048	-201050	-163916			63.8457	3721.46	-7302.44	9637.48
63.9449	-12800.7	-14284	23786	-278401	-205769	-175387			63.9056	5506.18	-3981.87	14304.8
64.0048	-18470	-16916.8	22606	-288571	-207780	-188656			63.9654	5742.06	651.645	16726.7
64.0647	-22839.3	-16946.5	18538.4	-300355	-208475	-202918			64.0253	4142.09	5021.91	17144.8
64.1246	-23777.1	-15119.3	13022	-313937	-209074	-217138			64.0851	1372.51	8035.15	16043
64.1846	-20240.8	-12238.8	7543.26	-328979	-210571	-230385			64.145	-1078.26	9363.17	14154.3
64.2445	-12905.8	-8848.18	3087.9	-344923	-213969	-242149			64.2049	-1561.44	9324.69	12448.5
64.3044	-3893.3	-5476.76	-66.7853	-361384	-220438	-252432			64.2647	802.468	8499.39	11920
64.3643	4220.01	-2871.72	-2138.66	-378559	-231100	-261595			64.3246	5478.92	7328.27	13140.9
64.4242	9516.2	-1695.96	-3471.29	-397166	-246438	-270065			64.3844	10655.3	5943.78	15834.2
64.4842	11331.9	-1935.1	-4315.27	-417682	-265680	-278101			64.4443	14180.9	4295.29	18834.7
64.5441	10134.4	-2720.7	-4858.5	-439369	-286604	-285739			64.5042	14718.2	2421.47	20651.4
64.604	6923.56	-2941.06	-5284.82	-460020	-306116	-292867			64.564	12372.5	627.278	20367.9
64.6639	2648.6	-2180.67	-5660.52	-477013	-321462	-299447			64.6239	8461.99	-587.415	18246.9
64.7238	-2003.21	-1135.96	-5756.84	-488968	-331474	-305722			64.6837	4713.64	-817.719	15530.8
64.7838	-6470.98	-1116.32	-5094.97	-496757	-337116	-312272			64.7436	2447.97	-71.1395	13522.9
64.8437	-10143.2	-3041.48	-3322.9	-503019	-340985	-319866			64.8035	2182.92	1112.95	12629.9
64.9036	-12406.6	-6747.8	-612.558	-510614	-346016	-329162			64.8633	3710.82	1883.85	12101
64.9635	-12909.7	-11071.8	2285.88	-521132	-354209	-340476			64.9232	6427.98	1590.4	10622.4
65.0234	-11737.9	-14555.3	4398.07	-534418	-366078	-353739			64.983	9641.83	276.38	7273.22
65.0833	-9339.95	-16237.1	4981.41	-549125	-381004	-368559			65.0429	12703.1	-1228.57	2159.33
65.1433	-6313.07	-16078.5	3759.97	-563717	-397923	-384278			65.1027	15028.6	-1800.86	-3575.15
65.2032	-3320.7	-14846	901.79	-577171	-415731	-400006			65.1626	16145	-808.457	-8221.67
65.2631	-1170.4	-13565	-3107.49	-589227	-433219	-414745			65.2225	15781.9	1370.9	-10188.3
65.323	-830.082	-12819.1	-7554.93	-600278	-448964	-427668			65.2823	13933.5	3501.51	-8667.34
65.3829	-3145.41	-12337.3	-11555.5	-611085	-461658	-438451			65.3422	10808.1	4238.51	-4074.22
65.4429	-8350.2	-11224.7	-14140.8	-622327	-470831	-447377			65.402	6718.63	2997.58	2010.91
65.5028	-15718.3	-8797.01	-14496.4	-634080	-477242	-455114			65.4619	2015.53	395.569	7475.94
65.5627	-23671.2	-5418.64	-12323.4	-645630	-482498	-462290			65.5217	-2888.8	-2029.39	10584.1
65.6226	-30373.1	-2648.66	-8160.94	-656024	-488081	-469166			65.5816	-7465.66	-2688.88	10595.1
65.6825	-34505.1	-2478.01	-3355.86	-665126	-494630	-475620			65.6415	-11089.7	-918.483	7821.04
65.7424	-35790.3	-6178.48	479.494	-674332	-502009	-481475			65.7013	-13193.7	2551.4	3261.35
65.8024	-34969.4	-13520.7	2257.6	-685977	-510023	-486911			65.7612	-13483.5	5938.25	-1783.92
65.8623	-33283.4	-22808.2	1883.29	-701666	-518961	-492683			65.821	-12066	7375.58	-5941.05
65.9222	-31807.6	-31635.5	-0.217712	-720847	-529454	-499916			65.8809	-9379.09	5946.94	-7931.3
65.9821	-31023	-37907.2	-2771.5	-740961	-541822	-509582			65.9408	-5969.3	2204.66	-6865.55
66.042	-30774.4	-40683.7	-6415.38	-759080	-555600	-521899			66.0006	-2304.35	-2082.47	-2636.88
66.102	-30534.6	-40469.3	-11407.3	-773717	-569704	-536005			66.0605	1234.89	-4824.76	3852.81
66.1619	-29818.7	-38825.2	-18045.9	-785350	-583069	-550166			66.1203	4212.52	-4708.5	10847.2
66.2218	-28600.8	-37493.9	-25890.7	-795557	-595133	-562452			66.1802	6052.2	-1920.83	16277.3
66.2817	-27516.9	-37556.4	-33836.1	-805722	-605860	-571596			66.2401	6178.02	1910.01	18438.9
66.3416	-27638	-39143	-40720.8	-816335	-615354	-577555			66.2999	4355.73	4568.76	16553.3
66.4016	-29841.4	-41802.9	-45934.4	-827090	-623538	-581445			66.3598	988.739	4429.33	11022.5
66.4615	-34225.1	-45118.5	-49554.2	-837376	-630225	-584932			66.4196	-2874.13	1282.28	3257.25
66.5214	-40069.1	-48991.6	-52036.7	-846736	-635505	-589349			66.4795	-5892.45	-3639.11	-4904.58
66.5813	-46386.7	-53402.6	-53804.1	-855002	-640108	-595086			66.5393	-6965.52	-8374.39	-11945.1
66.6412	-52493.2	-57963.4	-55077.9	-862058	-645309	-601529			66.5992	-5682.29	-11244.5	-17135.8
66.7011	-58021.7	-61813.3	-56018.7	-867453	-652333	-607557			66.6591	-2490.81	-11582.9	-20438.2
66.7611	-62500.8	-64083.1	-57014.5	-870369	-661536	-612259			66.7189	1503.43	-9846.92	-22015.2
66.821	-65158.2	-64591.6	-58832.6	-870189	-672021	-615466			66.7788	5030.39	-7129.26	-21856.8
66.8809	-65402.2	-64143.2	-62447.1	-867415	-681916	-617729			66.8386	7210.43	-4444.32	-19853.3
66.9408	-63618.3	-64107.7	-68545.2	-863939	-689256	-619792			66.8985	7830.06	-2251.14	-16192.4
67.0007	-61448.2	-65586.2	-76952	-862240	-692915	-621911			66.9583	7175.45	-475.323	-11598.6
67.0607	-61081.6	-68875.6	-86368.3	-863835	-693068	-623478			67.0182	5576.19	1088.16	-7104.66
67.1206	-63964.1	-73677.1	-94701.3	-868266	-691027	-623296			67.0781	3080.8	2383.7	-3511.38
67.1805	-69865.4	-79771.5	-99906.3	-873372	-688555	-620314			67.1379	-455.102	3023.36	-995.109
67.2404	-77003.1	-87412.3	-100873	-876653	-687079	-614371			67.1978	-4960.23	2542.26	799.991
67.3003	-83160.2	-96951.3	-97846	-876633	-687144	-606501			67.2576	-9812.79	720.017	2256.87
67.3603	-87019	-108045	-92235.6	-873238	-688317	-598590			67.3175	-13943.7	-2275	3292.93
67.4202	-88860	-119273	-86081.2	-867134	-689545	-592621			67.3773	-16379.4	-5963.39	3274.09
67.4801	-90241.3	-128686	-81568.9	-858836	-689758	-589861			67.4372	-16839.9	-9727.26	1463.19
67.54	-92989.8	-134909	-80690.2	-848444	-688368	-590407			67.4971	-15936.4	-12979.4	-2317.5
67.5999	-98212	-137922	-84888.3	-836225	-685381	-593321			67.5569	-14823.4	-15319.2	-7338.96
67.6598	-105882	-138930	-94609.6	-823396	-681148	-597236			67.6168	-14589.5	-16657.2	-12273.9
67.7198	-115095	-139545	-108939	-812054	-676036	-600949			67.6766	-15784.4	-17210.1	-15958.4
67.7797	-124674	-140987	-125659	-804125	-670359	-603503			67.7365	-18269.9	-17302	-17995
67.8396	-133770	-143813	-141897	-800005	-664499	-603770			67.7964	-21320.1	-17086.4	-18728.5
67.8995	-142181	-148154	-155161	-798022	-658913	-600128			67.8562	-23855.8	-16441.8	-18765.8
67.9594	-150316	-154083	-164268	-795275	-653922	-590877			67.9161	-24833.5	-15198.5	-18589.5
68.0194	-158809	-161832	-169694	-789249	-649421	-575355			67.9759	-23769.8	-13513.8	-18595.6
68.0793	-167998	-171793	-173186	-779097	-644841	-555004			68.0358	-21188.1	-12039.6	-19293.5
68.1392	-177633	-184345	-176945	-765729	-639471	-533381			68.0957	-18644.3	-11667.9	-21230
68.1991	-187038	-199567	-182846	-750882	-632883	-514929			68.1555	-18170.2	-13008.2	-24560.2
68.259	-195631	-216936	-192056	-735932	-625199	-503134			68.2154	-21344	-15985.3	-28690.4
68.3189	-203353	-235265	-205009	-721462	-617001	-499068			68.2752	-28448.9	-19836.5	-32391.8
68.3789	-210696	-253015	-221485	-707702	-609031	-501064			68.3351	-38163.8	-23507.5	-34376.9
68.4388	-218323	-268913	-240562	-695121	-601773	-505536			68.3949	-48001	-26179.9	-33951.5
68.4987	-226621	-282458	-260550	-684368	-595171	-508437			68.4548	-55345.9	-27602.1	-31373.9
68.5586	-235509	-293990	-279215	-675394	-588479	-506621			68.5147	-58595.5	-28054.1	-27780.6
68.6185	-244606	-304368	-294468	-666642	-580356	-498614			68.5745	-57759.8	-28047.6	-24752.2
68.6785	-253580	-314579	-305203	-655272	-569224	-484659			68.6344	-54178.5	-28043.3	-23686.9
68.7384	-262443	-325543	-311743	-638638	-553930	-466315			68.6942	-49635.9	-28368.6	-25268.7
68.7983	-271610	-338045	-315603	-615897	-534455	-445911			68.7541	-45561	-29258	-29309.9
68.8582	-281751	-352531	-318779	-588637	-512331	-425951			68.8139	-42836.3	-30824.6	-34997
68.9181	-293614	-368774	-323080	-560088	-490409	-408499			68.8738	-42104.3	-32938.3	-41309.4
68.9781	-307869	-385798	-329822	-533614	-471774	-394549			68.9337	-43994.1	-35225.5	-47305.5
69.038	-324904	-402355	-339818	-511341	-458375	-383695			68.9935	-48872.8	-37351.7	-52233.5
69.0979	-344559	-417789	-353403	-493575	-450024	-374376			69.0534	-56316.7	-39391.3	-55630.1
69.1578	-365955	-432663	-370328	-479034	-444419	-364660			69.1132	-64908.9	-41867.2	-57480
69.2177	-387694	-448586	-389702	-465678	-438254	-353174			69.1731	-72724.8	-45295.2	-58265.1
69.2776	-408411	-467310	-410203	-451884	-428773	-339707			69.233	-78265	-49592.8	-58729.4
69.3376	-427376	-489652	-430578	-437327	-414842	-325164			69.2928	-81171.8	-53941	-59453.2
69.3975	-444697	-514953	-450172	-422991	-397090	-310986			69.3527	-82262.3	-57303.9	-60579.7
69.4574	-461054	-541339	-469084	-410279	-377237	-298366			69.4125	-82938.9	-59204.9	-61929.7
69.5173	-477204	-566596	-487897	-399799	-357301	-287667			69.4724	-84465.6	-60123.9	-63379.6
69.5772	-493604	-589103	-507209	-390803	-338999	-278301			69.5323	-87532	-61244.5	-65177.7
69.6372	-510354	-608389	-527373	-381653	-323474	-269072			69.5921	-92187.5	-63784.9	-67943.7
69.6971	-527343	-625162	-548548	-370884	-311070	-258840			69.652	-98017	-68386.8	-72404.4
69.757	-544474	-640996	-570901	-357973	-301149	-247141			69.7118	-104346	-74875.2	-79046
69.8169	-561762	-657866	-594640	-343296	-292236	-234478			69.7717	-110422	-82409.9	-87853.6
69.8768	-579356	-677622	-619781	-327517	-282612	-221995			69.8315	-115581	-89863.2	-98246.7
69.9367	-597473	-701356	-645794	-311012	-271224	-210836			69.8914	-119458	-96238.3	-109253
69.9967	-616318	-728816	-671486	-293779	-258206	-201475			69.9513	-122259	-100958	-119866
70.0566	-635992	-758274	-695330	-275699	-244663	-193453			70.0111	-124929	-103941	-129394
70.1165	-656466	-787161	-716161	-256834	-231776	-185579			70.071	-129008	-105487	-137564
70.1764	-677702	-813352	-733869	-237494	-219984	-176474			70.1308	-136052	-106085	-144333
70.2363	-699830	-836393	-749583	-218214	-208850	-165131			70.1907	-146859	-106291	-149589
70.2963	-723204	-857832	-765146	-199679	-197708	-151340			70.2505	-160932	-106731	-153025
70.3562	-748140	-880330	-782162	-182642	-186402	-135754			70.3104	-176524	-108126	-154324
70.4161	-774417	-906080	-801212	-167794	-175491	-119767			70.3703	-191353	-111165	-153567
70.476	-800980	-935515	-821746	-155569	-165810	-105112			70.4301	-203658	-116227	-151589
70.5359	-826159	-967155	-842652	-145961	-157752	-93363.4			70.49	-212984	-123107	-149984
70.5958	-848397	-998589	-863048	-138443	-150897	-85408.3			70.5498	-220187	-131000	-150640
70.6558	-867111	-1.02782e+06	-882734	-132016	-144287	-81037.3			70.6097	-226597	-138831	-154971
70.7157	-883080	-1.05405e+06	-902080	-125529	-136915	-78921.7			70.6696	-232996	-145765	-163320
70.7756	-898079	-1.07757e+06	-921550	-118083	-128228	-77130.4			70.7294	-239248	-151575	-174883
70.8355	-913877	-1.09897e+06	-941274	-109400	-118261	-73935.2			70.7893	-244901	-156686	-188164
70.8954	-931178	-1.11851e+06	-961007	-99795.2	-107546	-68521.3			70.8491	-250097	-161890	-201621
70.9554	-949210	-1.13609e+06	-980371	-89764.3	-96774.3	-61160.9			70.909	-255850	-167933	-214068
71.0153	-966212	-1.15173e+06	-999221	-79553.5	-86427.4	-52890.1			70.9688	-263381	-175182	-224760
71.0752	-980594	-1.16617e+06	-1.01776e+06	-69035.6	-76513.6	-44914			71.0287	-273189	-183524	-233382
71.1351	-991948	-1.18083e+06	-1.0363e+06	-58064.7	-66611.5	-38117.5			71.0886	-284815	-192501	-240140
71.195	-1.00127e+06	-1.19697e+06	-1.05489e+06	-46962.8	-56305.3	-32741.7			71.1484	-297447	-201618	-245951
71.255	-1.01024e+06	-1.21469e+06	-1.07304e+06	-36673.1	-45659.6	-28392.1			71.2083	-310682	-210682	-252396
71.3149	-1.02013e+06	-1.23248e+06	-1.08988e+06	-28324.4	-35471.6	-24263.8			71.2681	-324665	-219970	-261167
71.3748	-1.03104e+06	-1.24793e+06	-1.10459e+06	-22429.8	-26955.4	-19580.9			71.328	-339623	-230063	-273180
71.4347	-1.04204e+06	-1.25908e+06	-1.11685e+06	-18256.4	-21125.5	-14053.6			71.3879	-355394	-241339	-287912
71.4946	-1.05192e+06	-1.26566e+06	-1.12689e+06	-14000.4	-18279.7	-8083.8			71.4477	-371443	-253429	-303574
71.5545	-1.06007e+06	-1.26919e+06	-1.13509e+06	-7804	-17893.9	-2594.56			71.5076	-387214	-265078	-318120
71.6145	-1.06666e+06	-1.2721e+06	-1.14153e+06	874.455	-18916.2	1510.23			71.5674	-402370	-274675	-330406
71.6744	-1.07238e+06	-1.27635e+06	-1.14575e+06	10568.2	-20183.4	3917.62			71.6273	-416700	-281190	-340634
71.7343	-1.07776e+06	-1.2824e+06	-1.14714e+06	18389.2	-20734.2	5026.09			71.6871	-429908	-284901	-349823
71.7942	-1.0828e+06	-1.28894e+06	-1.14564e+06	21631.5	-19996.6	5606.7			71.747	-441557	-287328	-358833
71.8541	-1.0869e+06	-1.29361e+06	-1.14216e+06	19473.6	-17957	6210.88			71.8069	-451281	-290429	-367838
71.9141	-1.08907e+06	-1.29423e+06	-1.13823e+06	13563.3	-15215.2	6952.27			71.8667	-459142	-295607	-376533
71.974	-1.08824e+06	-1.28984e+06	-1.13509e+06	7249.59	-12654.2	7690.47			71.9266	-465913	-303209	-384752
72.0339	-1.08372e+06	-1.28093e+06	-1.13268e+06	3951.65	-10889.8	8444.87			71.9864	-473090	-312732	-392858
72.0938	-1.07549e+06	-1.26878e+06	-1.12961e+06	5833.72	-9737.46	9550.33			72.0463	-482497	-323447	-401649
72.1537	-1.06438e+06	-1.25467e+06	-1.12396e+06	13394.1	-8184.57	11558.6			72.1062	-495598	-334945	-411982
72.2136	-1.05168e+06	-1.23948e+06	-1.11448e+06	25659.7	-4837.34	15028.8			72.166	-512848	-347269	-424420
72.2736	-1.03838e+06	-1.22373e+06	-1.10113e+06	40518.3	1416.37	20318.8			72.2259	-533497	-360666	-439090
72.3335	-1.02448e+06	-1.20775e+06	-1.08491e+06	55031.8	10830	27333.4			72.2857	-555933	-375177	-455644
72.3934	-1.00885e+06	-1.19151e+06	-1.06712e+06	66113.3	22456.3	35255.8			72.3456	-578338	-390349	-473256
72.4533	-989993	-1.1742e+06	-1.04856e+06	71537.2	34211.8	42569.5			72.4054	-599248	-405214	-490672
72.5132	-967199	-1.15432e+06	-1.02918e+06	70856.2	43549.6	47635.5			72.4653	-617764	-418562	-506445
72.5732	-941370	-1.13033e+06	-1.00826e+06	65586	48627.6	49657.6			72.5252	-633440	-429405	-519435
72.6331	-914766	-1.10166e+06	-984927	58424	49261.8	49394.6			72.585	-646122	-437424	-529374
72.693	-889727	-1.06918e+06	-958795	52193	46928.5	48872.1			72.6449	-655997	-443210	-537129
72.7529	-867190	-1.03493e+06	-930239	49002.3	43694.3	50141.9			72.7047	-663900	-448109	-544338
72.8128	-845954	-1.00107e+06	-900115	49974.5	40869.5	53889.4			72.7646	-671536	-453717	-552584
72.8727	-823356	-968870	-869156	55208	38478.4	58913.8			72.8245	-681154	-461207	-562612
72.9327	-796875	-938208	-837545	63773.8	35883.4	62916.4			72.8843	-694583	-470819	-574162
72.9926	-765710	-907851	-804978	73724.9	32930.6	63943.6			72.9442	-712186	-481774	-586452
73.0525	-731208	-876114	-771017	82477.1	30596.1	61589.6			73.004	-732491	-492683	-598873
73.1124	-695874	-841643	-735475	87609.7	30587.3	57189.6			73.0639	-752831	-502252	-611309
73.1723	-661757	-803912	-698583	87843.2	34293.8	53140.8			73.1237	-770606	-509906	-623869
73.2323	-629313	-763378	-661031	83660.8	41853.9	51759.5			73.1836	-784350	-515975	-636328
73.2922	-597504	-721146	-623897	77136.3	51955.3	54357.2			73.2435	-794099	-521356	-647818
73.3521	-564769	-678333	-588482	71070.9	62388.8	60770.7			73.3033	-801062	-526876	-657080
73.412	-530066	-635499	-555850	67932.1	70906.1	69515.7			73.3632	-806922	-532835	-663155
73.4719	-493261	-592493	-526268	68997.4	75934.9	78431			73.423	-813131	-539011	-665990
73.5319	-454940	-548795	-498893	74137.1	76821.3	85467.3			73.4829	-820358	-545026	-666520
73.5918	-416025	-504108	-471999	81980.6	73810.2	89294			73.5428	-828233	-550708	-666149
73.6517	-377596	-458772	-443745	90495.2	67857.4	89450.6			73.6026	-835529	-556079	-666007
73.7116	-340916	-413810	-413075	97611.4	60477.1	86207.7			73.6625	-840765	-561026	-666498
73.7715	-307319	-370672	-380267	101808	53506.4	80433.2			73.7223	-843007	-564954	-667363
73.8315	-277895	-330854	-346765	102369	48750.9	73646			73.7822	-842363	-566863	-668146
73.8914	-253065	-295542	-314337	99337.5	47542.3	67922.8			73.842	-839842	-565867	-668682
73.9513	-232340	-265396	-284060	93320.2	50297.4	65309.9			73.9019	-836593	-561840	-669285
74.0112	-214454	-240431	-255794	85404.7	56347.6	66845.4			73.9618	-833052	-555673	-670494
74.0711	-197785	-220067	-228567	77105	64158.5	71859.5			74.0216	-828626	-548920	-672526
74.131	-180904	-203134	-201635	70274.1	71862.7	78245.9			74.0815	-822210	-543067	-674789
74.191	-163071	-187998	-175331	66839.1	77901.5	83708.5			74.1413	-813203	-538922	-675777
74.2509	-144511	-172827	-151054	68510.3	81376.5	87079.2			74.2012	-802273	-536374	-673621
74.3108	-126248	-156082	-130332	76331.1	82168.3	88741.8			74.2611	-791251	-534524	-666994
74.3707	-109517	-137050	-113732	90141.4	80870.1	89903.8			74.3209	-782138	-531960	-655848
74.4306	-95002.1	-116072	-100391	108093	78684.6	91373.5			74.3808	-775872	-527124	-641425
74.4906	-82479.4	-94218	-88523.3	126673	77200	92877.7			74.4406	-771721	-518833	-625567
74.5505	-71158.3	-72764.1	-76379.2	141543	77925	93336.4			74.5005	-767678	-506887	-609843
74.6104	-60402.2	-52744.1	-63103.8	149075	81582.5	91728.3			74.5603	-761546	-492454	-595122
74.6703	-50136.2	-34925.9	-48934.7	147781	87585.3	87832.5			74.6202	-751952	-477806	-581718
74.7302	-40635.2	-20047.7	-34898.1	138920	94065.2	82338			74.6801	-738684	-465341	-569732
74.7901	-31927.3	-8966.7	-22257.9	125888	98606.1	76442.5			74.7399	-722306	-456333	-559162
74.8501	-23513	-2383	-12137.8	112817	99403.2	71398.3			74.7998	-703471	-450142	-549634
74.91	-14707.7	-300.743	-5326.6	103145	96244.7	68277.2			74.8596	-682500	-444473	-540105
74.9699	-5308.78	-1604.33	-2176.42	98736	90759.4	67904			74.9195	-659515	-436612	-528936
75.0298	3974.61	-4292.91	-2484.4	99693.2	85731.2	70596.4			74.9794	-634899	-424937	-514503
75.0897	11846.9	-6326.58	-5295.2	104616	83781.2	75795.1			75.0392	-609558	-409758	-496061
75.1497	17300.3	-6518.17	-9006.3	111156	86055	81840.2			75.0991	-584639	-393018	-474273
75.2096	20468.5	-4819.99	-11790.9	116715	91588.4	86355.4			75.1589	-560831	-377046	-450968
75.2695	22667.8	-1862.78	-12237.2	119361	97803.1	87263.5			75.2188	-537805	-363188	-428199
75.3294	25571	1785.49	-9778.97	118738	101856	83874.1			75.2786	-514382	-351099	-407263
75.3893	29877.6	5862.13	-4743.63	116324	102212	77350.9			75.3385	-489405	-339052	-388332
75.4492	34591.7	10105.9	2018.21	114692	99524.8	70145.2			75.3984	-462658	-325022	-370833
75.5092	37399.2	13850.8	9508.92	115862	96254.4	64696.3			75.4582	-435210	-307853	-354052
75.5691	36026.1	16107.9	16716.1	119855	95204.1	62291.5			75.5181	-408822	-287803	-337440
75.629	29661.8	16170.9	22484.8	124569	97761.6	62678.8			75.5779	-384882	-266216	-320486
75.6889	19611.8	14270	25389.6	127170	102927	64684.5			75.6378	-363578	-244686	-302561
75.7488	8865.44	11590.9	24157.7	125999	107786	67219.1			75.6977	-343874	-224345	-283084
75.8088	924.96	9716.26	18586.8	121492	109203	70003.7			75.7575	-324201	-205714	-261964
75.8687	-1601.74	9778.42	10335.8	115629	105594	73591.4			75.8174	-303380	-188992	-239943
75.9286	2031.98	12019	2847.81	110563	97739.2	78764			75.8772	-281206	-174338	-218504
75.9885	10515.7	15793.9	-66.3911	107536	88218.1	85749.9			75.9371	-258377	-161837	-199364
76.0484	21133	19968.2	3799.16	106713	80031.3	93725.9			75.9969	-235959	-151224	-183733
76.1084	30898.2	23375	13772.3	107563	75405.6	100911			76.0568	-214797	-141726	-171743
76.1683	37662.3	25109	26579.9	109355	75187.6	105263			76.1167	-195255	-132236	-162367
76.2282	40642.6	24817.9	37971.9	111408	78943.6	105490			76.1765	-177352	-121805	-153888
76.2881	40342.3	22862.8	44625.9	113292	85348.3	101729			76.2364	-161120	-110087	-144704
76.348	38062	20292.9	45398.4	115011	92790.9	95467.8			76.2962	-146819	-97522.5	-133991
76.4079	35360.3	18528.7	41370.6	117099	99877.2	88702.5			76.3561	-134837	-85184.6	-121943
76.4679	33646.5	18728.4	35049.2	120321	105783	82962.9			76.416	-125309	-74400	-109502
76.5278	33926.5	21327	29181.4	125033	110216	78837			76.4758	-117720	-66255.5	-97733.5
76.5877	36622.5	25942.8	25845.1	130546	113030	76182.1			76.5357	-110823	-61140.6	-87160.6
76.6476	41485	31804.7	26035.7	135096	113763	74660			76.5955	-102984	-58509.4	-77420.3
76.7075	47642.3	38170.4	29789.4	136664	111570	74164.1			76.6554	-92923.4	-57076.1	-67543.3
76.7675	53901.7	44494	36572	134218	105740	74852.8			76.7152	-80406.8	-55362.1	-56788
76.8274	59117.1	50280.6	45558.5	128483	96616.8	76904.5			76.7751	-66511.9	-52336.7	-45464.8
76.8873	62549.8	55019.3	55727.8	121599	86215.3	80144.5			76.835	-53158.8	-47709.1	-35016.2
76.9472	63994.7	58445.6	65750.2	115878	77815	83747.2			76.8948	-42185.5	-41787.5	-27206.1
77.0071	63723.5	60941.8	74084.4	112542	74463.1	86235.5			76.9547	-34429.5	-35062.4	-22919.1
77.067	62325.7	63577.9	79296.7	111340	77205.7	86034.7			77.0145	-29373.4	-27907.7	-21507.8
77.127	60440.5	67530.6	80598.7	111070	84199.5	82365.5			77.0744	-25477.1	-20578.6	-21201.8
77.1869	58486.6	73185.4	78233.9	110499	91503.8	75972.5			77.1343	-20934.6	-13462.5	-20189.6
77.2468	56496.9	79613.5	73452.2	109047	95146	69040			77.1941	-14439.3	-7291.81	-17567.3
77.3067	54201.3	84794.4	68071.3	106997	93241.9	64271.1			77.254	-5680.64	-3024.66	-13485
77.3666	51451.2	86640.6	63828.2	105372	86928	63599.6			77.3138	4498.51	-1410.68	-8646.11
77.4266	48734.2	84058.2	61796.8	105570	79588.1	67354.4			77.3737	14241.4	-2509.34	-3717.56
77.4865	47272.4	77511.5	62079.6	108766	75031.5	74276			77.4335	21218.1	-5521.27	826.222
77.5464	48501.5	68910.5	63938.7	115181	75694.9	82274.8			77.4934	23459.2	-9077.51	4514.46
77.6063	53176.5	60964	66313.2	123605	81756.2	89358.3			77.5533	20261.7	-11794.5	6851.3
77.6662	60744.2	56438.7	68410.7	131567	91314.6	94247			77.6131	12739.1	-12737.7	7667.02
77.7262	69417	57355.4	70074.8	136349	101383	96488.2			77.673	3636.29	-11546.7	7633.92
77.7861	76951.5	64225.9	71796.7	136301	109075	96289.2			77.7328	-3653.1	-8347.07	8282.42
77.846	81627.5	75646.3	74359.1	131678	112571	94308.1			77.7927	-6527.64	-3616.49	11205
77.9059	82929.3	88576.8	78387.3	124437	111492	91563.8			77.8526	-4351.18	1890.74	16916.6
77.9658	81671	99496	83995.8	117228	106716	89250.3			77.9124	1314.43	7234.71	24261.5
78.0257	79555.8	105886	90594.2	112204	99780	88421			77.9723	7662.43	11533	30922.6
78.0857	78333.2	107128	96923.8	110311	92274.1	89619.2			78.0321	12305.2	14267.8	34718.5
78.1456	78911	104326	101364	111329	85433.5	92747.5			78.092	14620.3	15495.3	34841.1
78.2055	80904.5	99295.8	102462	114393	79984.1	97221.7			78.1518	15982.1	15780	32202.2
78.2654	82851.9	93572.5	99672.4	118652	76228.8	102275			78.2117	18733.4	15905.4	28708.2
78.3253	83076.2	88051.2	93745	123675	74215.3	107133			78.2716	24600	16518.8	26004.8
78.3853	80630.3	83153.2	86639.5	129418	73899.2	111030			78.3314	33567.2	17861.8	24534.7
78.4452	75828.6	79078.9	80790.4	135781	75191.1	113229			78.3913	43803.4	19721.5	23555.3
78.5051	70105.5	75814.7	78073.7	142175	77976.5	113156			78.4511	52602.9	21620.3	22005.5
78.565	65356.8	73199.3	79111.9	147385	82171.9	110634			78.511	57691.8	23119.4	19503.9
78.6249	63173.1	71134	83209.6	149918	87821.3	106045			78.5709	58281.2	24065.8	16623.5
78.6848	64367.9	69906.7	88873	148596	94943	100226			78.6307	55308.4	24662.6	14358
78.7448	68900.9	70124	94578.5	143131	103188	94092.7			78.6906	50921.5	25290.2	13314.1
78.8047	75946.8	72317.4	99206.6	134407	111464	88242.2			78.7504	47432.1	26193.9	13430.7
78.8646	84049.2	76456.6	102052	124418	118013	82820.7			78.8103	46358	27241.3	14353.3
78.9245	91288.7	81766.6	102590	115774	121084	77861.6			78.8701	47938.6	27948.4	16007
78.9844	95694.7	87005.1	100434	110799	119862	73716			78.93	51221	27802.7	18762.3
79.0444	95885.7	90993.4	95678.2	110610	115031	71150.7			78.9899	54694.1	26699.8	23090.9
79.1043	91693.4	93080.5	89348.4	114625	108530	70933.7			79.0497	57106	25137.7	29080.9
79.1642	84239.4	93445.1	83443.3	120782	102630	73227.8			79.1096	58122.8	24036.6	36269.8
79.2241	75379.2	93064.7	80235.6	126464	98898.8	77340.8			79.1694	58386.8	24243	43853.6
79.284	66893.4	93331.8	81155.4	129554	97594.9	82031.2			79.2293	59003.6	26071.5	51021.9
79.3439	60072.6	95434.9	85990.3	129173	97771.1	86087.4			79.2892	60737	29216.2	57127.7
79.4039	55819.8	99711.3	92980	125910	97896	88761.4			79.349	63583.3	33018.6	61704.6
79.4638	54874.9	105490	99755.9	121488	96605.4	89858.3			79.4089	66927.2	36866.9	64473.4
79.5237	57634.6	111432	104429	118042	93258.3	89568.8			79.4687	70092.5	40449.7	65470.2
79.5836	63660.8	116295	106227	117146	88125.8	88302			79.5286	72671.6	43714.8	65082.5
79.6435	71381.2	119403	105395	119025	82174.6	86638			79.5884	74489.7	46635.7	63910.2
79.7035	78510.9	120539	102651	122312	76658.1	85279.8			79.6483	75367.7	48977	62504.1
79.7634	83102.6	119390	98728.6	124737	72724.5	84971.5			79.7082	75179.4	50268.6	61162.8
79.8233	84546.4	115349	94238.3	124430	71216.9	86177.5			79.768	74146.7	50006.6	59920.7
79.8832	83838.7	108060	89788.1	121013	72603.8	88778.9			79.8279	73062.6	47927.9	58697.1
79.9431	82931.5	98378.9	86216.2	115853	76897	92009.1			79.8877	72991.7	44194.2	57490.1
80.0031	83559.8	88757.5	84555.9	111247	83550.5	94769.8			79.9476	74542.6	39428.7	56473
80.063	86223.1	82397.1	85686.2	109202	91473.1	96271.3			80.0075	77311.3	34642.7	55962
80.1229	89941.4	81519.7	89798.3	110575	99325	96495.9			80.0673	80046.3	31010.5	56236.7
80.1828	92913	85967.6	96092.7	114926	106031	96251.7			80.1272	81481.6	29510.2	57282.1
80.2427	93709.6	93103.6	102934	120945	111232	96596.4			80.187	81202.5	30468.9	58749.5
80.3027	92250.9	99207.5	108374	126983	115223	98033.1			80.2469	79833.8	33380.6	60257.8
80.3626	89829.2	101520	110874	131518	118479	99963.4			80.3067	78441.2	37192.5	61857.1
80.4225	88215	99609.8	109762	133552	120996	100851			80.3666	77698.1	40978.6	64220.3
80.4824	88422.1	95321.8	105418	132942	122005	99053.1			80.4265	77549.4	44484.8	68242.9
80.5423	90091.1	91472.1	99072.1	130561	120371	93793.2			80.4863	77508.7	48035.3	74225.1
80.6022	91871.5	90216.5	92360.4	127996	115528	85771.6			80.5462	77262.5	51891.1	81246.7
80.6622	92476.6	92094.3	86746.5	126853	108222	77037			80.606	76925.6	55615.9	87287.9
80.7221	91486.3	96225.4	83091.6	127981	100508	70276.8			80.6659	76822.2	58077.4	90120.6
80.782	89385.7	101188	81542.7	131049	94734.8	67794.7			80.7258	77101.9	58185.5	88384.6
80.8419	87024.1	105965	81816.4	134805	92315.8	70613.2			80.7856	77587.4	55817.8	82154.6
80.9018	85037.7	110336	83670.6	137678	93084.2	78047.6			80.8455	77962.9	52177.8	72755.9
80.9618	83736.6	114593	87304.7	138477	95649.7	88002.4			80.9053	78063.3	49293.7	62076.6
81.0217	83223.8	118915	93338.4	136767	98353.1	97919.7			80.9652	77969.2	48912.5	51921.9
81.0816	83441.6	122900	102238	133008	100068	105842			81.025	77920.8	51522.3	43745
81.1415	84022.3	125494	113423	128423	100389	110973			81.0849	78193.9	56115.3	38700.4
81.2014	84236.4	125371	124777	124705	99390.2	113489			81.1448	79113.9	60771.9	37735.6
81.2613	83331.4	121554	133073	123504	97336.6	113878			81.2046	81108.8	63628.3	41393.4
81.3213	81071.4	113922	135328	125673	94536.2	112421			81.2645	84569.7	63647.9	49467.2
81.3812	78122.1	103403	130347	130620	91384.5	109086			81.3243	89424.3	60852.9	60648.9
81.4411	75767.5	91801.9	119398	136131	88411.8	103758			81.3842	94715.5	56160.8	72566.9
81.501	75098.5	81328.5	105584	139177	86284.9	96644.6			81.4441	98732.1	51042.4	82322.3
81.5609	76220.8	74001.9	92415	137468	85677.4	88568.3			81.5039	99818.5	47142.7	87374.1
81.6209	78091.8	71116.8	82535	130896	86977.9	81177.6			81.5638	97410.1	45774.8	86532.2
81.6808	79175.4	72952.9	77235	121883	90068.6	76661			81.6236	92429.7	47377.4	80554
81.7407	78496.7	78813.5	76646	114284	94295.6	76947.2			81.6835	86726.9	51282.7	72080.4
81.8006	76289.7	87350.2	80120	111503	98781	82635.9			81.7433	82078.3	56025.4	64726.1
81.8605	73842.3	96886.4	86423.7	114907	102749	92296.9			81.8032	79443.1	60104.2	61580.6
81.9204	72721.1	105656	93942.1	123430	105685	102776			81.8631	78931	62656.6	63745.6
81.9804	73941.8	112074	101075	134339	107247	110470			81.9229	80176.4	63597.6	69814.1
82.0403	77634.9	115151	106776	144456	107051	112891			81.9828	82669.9	63315.7	76724.8
82.1002	83120	114920	110879	151231	104666	109682			82.0426	85849.2	62235.9	81541.1
82.1601	89249.1	112637	113851	153187	99981.9	102619			82.1025	89004.2	60631.4	83044.6
82.22	94759	110304	116234	149961	93690.8	94703.1			82.1624	91204.7	58679.5	82004.8
82.28	98639.6	109778	118114	142234	87500	88864.5			82.2222	91490.3	56597.4	80144
82.3399	100458	111867	119099	131691	83700	86825.6			82.2821	89248	54705.1	78696.1
82.3998	100484	116017	118648	120899	84200.8	88497.2			82.3419	84613.4	53368.5	77716.5
82.4597	99525.3	120796	116472	112903	89533.7	92181.6			82.4018	78546.6	52871.6	76476.6
82.5196	98501.3	124819	112687	110329	98473.4	95389.8			82.4616	72571.7	53311.4	74409.1
82.5796	98030	127420	107666	114286	108483	96109.7			82.5215	68277.4	54572.1	71786.3
82.6395	98180.9	128739	101926	123595	116762	93881.5			82.5814	66802.9	56399.2	69659.5
82.6994	98508.2	129149	96095.3	134938	121362	90137.6			82.6412	68461.6	58544.2	69243.3
82.7593	98320.4	128608	91064.9	144132	121898	87478.8			82.7011	72641.3	60860	71210.8
82.8192	97012.6	126479	87943.4	148000	119568	88175			82.7609	78084.5	63261.1	75307.4
82.8791	94484.3	122072	87759.7	145904	116477	92843			82.8208	83478.5	65575.9	80458.8
82.9391	91338.7	115382	90909.4	139918	114502	100141			82.8806	88001.2	67394.2	85233.7
82.999	88753.8	107432	96695.3	133683	114327	107626			82.9405	91517.4	68146	88417.7
83.0589	87928.8	99864.7	103307	130607	115217	113070			83.0004	94282.1	67395	89388.5
83.1188	89323.5	94089.3	108442	132420	115552	115268			83.0602	96510.9	65175.3	88201.1
83.1787	92178.5	90700.2	110354	138488	113765	114052			83.1201	98166.6	62106.9	85495.9
83.2387	94691.9	89660.1	108640	146036	109140	109865			83.1799	99055.9	59133.5	82244.1
83.2986	94802.3	90829.7	104265	151122	102190	103484			83.2398	99083	57068.2	79473.8
83.3585	91313	94246	98870.6	150311	94534.9	96014.2			83.2997	98427.4	56225.2	77907.9
83.4184	84631.6	99881.6	93900.4	142472	88307.4	88903.8			83.3595	97537.9	56383.1	77705
83.4783	76744.7	107211	90164.5	129796	85285.6	83692.6			83.4194	96953.1	57032.1	78431.4
83.5382	70391.8	115055	87913.7	117124	86139	81455.1			83.4792	96983.5	57660.8	79328.3
83.5982	67916.9	121955	87147.5	109733	90227.1	82356.7			83.5391	97385.1	57935.6	79657.9
83.6581	70395.6	126743	87750.5	110847	96092.3	85604.6			83.599	97316.9	57740.7	78979.4
83.718	77371.7	128757	89497.6	120155	102219	89843.3			83.6588	95765.8	57196.9	77241.8
83.7779	87159.2	127737	92034.9	134046	107566	93878			83.7187	92424.8	56681.8	74761.2
83.8378	97397.6	123646	95048.1	147210	111627	97232.3			83.7785	88319.8	56739.8	72109.9
83.8978	105640	116772	98437.6	154793	114191	100201			83.8384	85602.9	57798.7	69945.4
83.9577	110003	108086	102334	154207	115111	103345			83.8982	86364.8	59826.9	68819.2
84.0176	109805	99405.6	106899	146026	114186	106756			83.9581	91254.8	62203.7	69052.2
84.0775	105865	93023.3	112057	133521	111267	109676			84.018	98853.5	64004.7	70664.4
84.1374	100156	90913.5	117329	121005	106491	110763			84.0778	106300	64530.1	73399.9
84.1973	94928.6	93974	121998	111867	100561	108853			84.1377	110773	63720.2	76820.9
84.2573	91795.2	101705	125425	107288	94891.9	103734			84.1975	110874	62167.5	80457.8
84.3172	91287.9	112427	127321	106481	91273.9	96435.8			84.2574	107129	60739.2	83973.2
84.3771	92995.7	123717	127744	108011	91062.2	88861.2			84.3172	101418	60080.6	87319.9
84.437	96054.5	132989	126840	111158	94329.8	83003.7			84.3771	95809.9	60324.3	90714.1
84.4969	99588.6	138179	124635	116177	99603.3	80135.2			84.437	91600.3	61162.9	94306.3
84.5569	102912	138319	121046	123442	104490	80391.2			84.4968	89080.6	62172.6	97751.9
84.6168	105419	133747	116197	132469	106920	82928			84.5567	87956.1	63167.9	99949.3
84.6767	106392	125753	110637	141741	106145	86426.5			84.6165	87914	64239.3	99398
84.7366	105094	115906	105214	149499	102950	89562.9			84.6764	88867.9	65496.6	95060.5
84.7965	101191	105612	100676	154682	99019.8	91332.4			84.7363	90760.4	66684	87164.6
84.8565	95316.8	96135.5	97308	157277	96006.5	91354.9			84.7961	93296.8	67072.2	77303.2
84.9164	89168.7	88743.6	94906.4	157940	94895.8	90114.7			84.856	95866	65823	67664.2
84.9763	84864.8	84571.4	93126.7	157348	95945.5	88918.6			84.9158	97749.9	62664.3	60005.4
85.0362	83899	84144.5	91847.3	155759	98984.5	89239.1			84.9757	98509.7	58349.9	55171.3
85.0961	86305.9	87062.5	91290.4	152980	103747	91728.7			85.0356	98312.7	54473.7	53371.9
85.156	90644.7	92147	91756.8	148546	109839	95702.3			85.0954	97913.4	52711.3	54737.9
85.216	94794.7	98072.2	93221.4	142104	116518	99703.7			85.1553	98237.6	53931.7	59395.7
85.2759	97024.9	103870	95128.9	133898	122492	102718			85.2151	99758.2	57806.6	66975.5
85.3358	96763.9	108983	96587.5	125043	126208	104970			85.275	102053	63070.2	76081.3
85.3957	94684.1	112979	96845	117377	126531	107488			85.3348	103922	68192.5	84444.9
85.4556	92161.1	115354	95683.1	112870	123537	110855			85.3947	104044	71934.7	89806.6
85.5156	90491.7	115751	93505.6	112891	118724	114316			85.4546	101767	73570.1	91008.2
85.5755	90267.3	114457	91087.6	117615	114345	116055			85.5144	97534.5	72829.3	88492.4
85.6354	91317.6	112621	89193.1	125828	112148	114473			85.5743	92689.8	69897.6	83997.7
85.6953	93010.9	111827	88370.3	135179	112256	109398			85.6341	88836.8	65551.7	79658.2
85.7552	94683.7	113210	88921	142967	113087	102405			85.694	87127.6	61245.8	77081.8
85.8151	95877.7	116701	91028.4	147142	112410	96009.1			85.7538	87912.2	58797	76768.1
85.8751	96372	121033	94795	147155	108884	92346.4			85.8137	90720.8	59613.1	78091.2
85.935	96158.2	124467	100172	143998	103000	92133.3			85.8736	94547.6	63854.2	79803.7
85.9949	95455.7	125768	106809	139530	96799	94496.5			85.9334	98179.5	70114.9	80845.7
86.0548	94729.6	124773	113869	135329	92632.3	97682			85.9933	100539	75925.6	81037.5
86.1147	94648.3	122185	120078	131858	91876.4	100170			86.0531	100974	78850.8	81164.7
86.1747	95879.1	118819	123946	128372	94414.3	101515			86.113	99504.9	77569.8	82349.8
86.2346	98784.6	114893	124314	123706	99087	102437			86.1729	96858	72407.7	85110.4
86.2945	103115	109983	121003	117444	104528	104176			86.2327	94164.3	65088.4	88795.8
86.3544	107912	103799	115139	110742	109737	107540			86.2926	92402.5	57960.7	91838.1
86.4143	111801	97059.5	108742	106154	114080	112148			86.3524	91810.8	53008.8	92676.9
86.4743	113576	91757.9	103716	106387	116942	116396			86.4123	91729.6	51148.2	90756.6
86.5342	112712	90313.1	100815	112729	117615	118048			86.4722	90981.3	52112.6	86910.3
86.5941	109489	94115.2	99399.9	124015	115577	115296			86.532	88692.8	54910.7	82890.6
86.654	104758	102500	98272.8	136776	111009	107701			86.5919	84940.7	58478.9	80280.9
86.7139	99575.3	112877	96881.4	146755	105100	96631.6			86.6517	80791.9	62117.1	79518.3
86.7738	94891.1	121903	95920.3	150992	99762.3	84922.5			86.7116	77650	65476.5	79712.7
86.8338	91336.3	126878	96755.6	149356	96861.9	75909			86.7714	76416.9	68327.9	79432.2
86.8937	89042.1	126569	100198	144540	97340.2	72202.4			86.8313	77061.2	70388	77874.3
86.9536	87655.5	121262	105620	140453	100788	74730.5			86.8912	78874.7	71346.2	75552.1
87.0135	86697.1	112327	111124	139960	105665	82501.9			86.951	81137.7	71063.7	73978.3
87.0734	86092.4	101742	114557	143442	110072	93143.2			87.0109	83674.8	69701.1	74668.3
87.1334	86412.5	91684	114589	148840	112642	103932			87.0707	86798.1	67690.2	78160.9
87.1933	88480.9	84196.1	111229	153005	113107	112755			87.1306	90738.8	65525.7	83731
87.2532	92683	80827.9	105706	153378	112275	118538			87.1904	95048.9	63514.3	89793.2
87.3131	98519.5	82314.1	99936.9	149257	111506	121058			87.2503	98562.7	61647.7	94615.1
87.373	104843	88421.8	95885.3	142073	111923	120565			87.3102	100113	59716.8	96870.2
87.433	110485	97949.8	94828.6	134649	113787	117497			87.37	99467.4	57587.2	95874.4
87.4929	114719	108943	96801.9	129694	116311	112456			87.4299	97666.4	55498.4	91725.2
87.5528	117165	119071	100525	128197	118022	106303			87.4897	96366.8	54123.2	85434
87.6127	117509	126088	104006	128920	117420	100056			87.5496	96646.4	54256.4	78840.8
87.6726	115379	128448	105605	129317	113753	94592			87.6095	98257	56249.4	74074.8
87.7325	110680	125809	104848	127447	107543	90279.7			87.6693	99900	59556.8	72550.5
87.7925	103982	119237	102472	123414	100611	86780.3			87.7292	100235	62827.5	74134.4
87.8524	96621.1	110809	99749.9	119310	95428.3	83220.6			87.789	98750.5	64569.4	77173.4
87.9123	90275.1	102807	97738.1	117623	93956.3	78753.3			87.8489	95810.6	63993.4	79445.9
87.9722	86329.3	96818.7	96990.9	119427	96555.5	73327.6			87.9088	92174.7	61444	79471.3
88.0321	85396.6	93275	97740.5	123681	101676	68099.7			87.9686	88513.7	58149.6	77288.8
88.0921	87200.5	91695.5	100101	128145	106732	65092.9			88.0285	85405.2	55542.2	74297.9
88.152	90775.5	91424.5	103904	131066	109638	66104			88.0883	83537.5	54641	72335.3
88.2119	94842.9	92254.3	108374	132351	109972	71510.7			88.1482	83614.3	55796.5	72636.4
88.2718	98203.5	94474.8	112127	133404	108952	79893.3			88.208	85856.2	58805.7	75243
88.3317	100115	98398.6	113726	135972	108198	88759.8			88.2679	89520.1	63112.6	79100.5
88.3916	100526	103818	112422	140860	108385	95921.1			88.3278	93050.1	67946.7	82758
88.4516	100055	109909	108641	147391	108828	100459			88.3876	94908.7	72356.7	85164.7
88.5115	99664.7	115633	103830	153749	108369	102669			88.4475	94560.6	75282.2	86096.9
88.5714	100185	120296	99866.5	157917	106730	103360			88.5073	92867.1	75754	86010.2
88.6313	101950	123860	98319.5	158635	105176	103274			88.5672	91496.7	73221.4	85467.4
88.6912	104840	126776	99865.8	155942	105844	103019			88.627	91733.4	67860.6	84628
88.7512	108487	129474	104056	151064	110204	103244			88.6869	93506.4	60704.4	83167.5
88.8111	112422	131846	109474	145739	117711	104548			88.7468	95309.8	53486.7	80599.8
88.871	115943	133043	114293	141374	125703	107006			88.8066	95206.6	48187.3	76754.5
88.9309	117975	131781	117023	138571	130646	109875			88.8665	92202.9	46373.4	72053.8
88.9908	117311	127010	117151	137190	130042	111797			88.9263	87139.5	48559.8	67495.9
89.0508	113323	118538	115384	136854	123798	111518			88.9862	82453.8	53847.2	64395.8
89.1107	106596	107408	113234	137364	114210	108677			89.0461	80920.1	60109.3	63957.8
89.1706	98987.1	95727.6	112091	138736	104709	104108			89.1059	84040.8	64803.3	66795.8
89.2305	92843.2	86074.3	112318	140817	98108.9	99529.2			89.1658	91021.9	66093.3	72585
89.2904	89943.1	80629.5	113055	143006	95483.4	96805.5			89.2256	98982	63732.6	80035.4
89.3503	90741.6	80406.9	112956	144465	96066.9	97144.6			89.2855	104385	59191.8	87304.4
89.4103	94401.4	84892.8	111323	144780	98110.7	100542			89.3454	104964	54934.6	92646.1
89.4702	99338.5	92282.3	108626	144362	99987.5	105633			89.4052	101024	53214.1	94972.2
89.5301	103968	100187	105955	144206	100998	110059			89.4651	95285	55038.6	94087.1
89.59	107184	106482	103919	144982	101532	111435			89.5249	91360.1	59797.9	90580
89.6499	108538	110002	102090	146295	102667	108517			89.5848	91765	65714.1	85514.4
89.7099	108193	110899	99576	146748	105495	101964			89.6446	96691.6	70740.8	80079.5
89.7698	106823	110427	96130.4	144877	110483	94085.1			89.7045	104099	73463.1	75344.6
89.8297	105379	110242	92709.4	140341	117056	87565.8			89.7644	110910	73536.8	72122.4
89.8896	104775	111435	90934.9	134429	123561	83993.9			89.8242	114516	71630.3	70960.9
89.9495	105495	113896	91969.5	129430	127699	83205			89.8841	113837	68987.9	72142.5
90.0094	107354	116486	95803.6	127296	127440	83824.9			89.9439	109635	66880.8	75531.3
90.0694	109597	117943	101436	128451	122142	84508.7			90.0038	104042	66037.7	80368
90.1293	111232	117852	107673	131564	113206	84913.7			90.0636	99508.2	66331.4	85233.3
90.1892	111457	116953	113770	134398	103614	85765.2			90.1235	97495	66835.5	88482.3
90.2491	109991	116556	119424	135015	96544.2	88223.3			90.1834	97605.7	66342.3	89027.8
90.309	107242	117485	124198	132606	93801.7	92996.8			90.2432	97733.4	64071.1	86930.5
90.369	104187	119431	127123	127506	95145.2	99782.5			90.3031	95363.1	60155.3	83285.3
90.4289	101961	121135	126992	120784	98804.1	107178			90.3629	89297	55627.8	79477.6
90.4888	101266	121283	123283	113886	102733	113153			90.4228	80677.4	51943.6	76389.3
90.5487	101998	119388	116913	108577	105703	115902			90.4827	72534.2	50336.6	74134.2
90.6086	103350	115936	110092	106760	107671	114729			90.5425	68177.6	51359.2	72388.9
90.6685	104353	111842	105223	110007	109371	110418			90.6024	69497.6	54763.7	70821.7
90.7285	104521	107852	103618	118882	111499	104777			90.6622	76173.3	59646.3	69309.8
90.7884	104088	104485	104814	132483	114028	99644.8			90.7221	86111.5	64728	67850.4
90.8483	103755	102308	106985	148522	116053	95982.1			90.782	96505.5	68648.6	66466.9
90.9082	104177	102054	108105	163934	116355	93668.7			90.8418	104811	70299.7	65224.2
90.9681	105594	104172	107253	175709	114261	91994.5			90.9017	109234	69161.5	64337.7
91.0281	107866	108228	105154	181697	110261	90372.5			90.9615	108883	65551.2	64200.9
91.088	110691	112870	103668	181020	105892	88764.7			91.0214	103865	60596.5	65227.6
91.1479	113698	116485	104531	174113	102959	87576.3			91.0812	95385.9	55871.8	67588
91.2078	116306	118114	108255	162444	102657	87249.7			91.1411	85593.6	52830.8	71015.5
91.2677	117652	117820	113826	148235	105123	87897.9			91.201	76997.6	52373.2	74916.3
91.3277	116952	116356	119300	134150	109571	89246.9			91.2608	71653.8	54686.9	78749
91.3876	114070	114597	122801	122892	114778	90825.1			91.3207	70552.2	59317	82400.3
91.4475	109764	113226	123280	116570	119563	92277.2			91.3805	73512.7	65265.4	86126.7
91.5074	105306	112803	120711	116018	123118	93557.4			91.4404	79534.4	71109.4	90084.7
91.5673	101798	113791	115806	120376	125191	94915.8			91.5002	87309.4	75288.3	93820
91.6273	99730	116334	109596	127400	126082	96649.2			91.5601	95633.9	76611.9	96252.6
91.6872	99014.4	119932	103177	134389	126363	98816.6			91.62	103539	74737.3	96282.9
91.7471	99234.1	123497	97708	139310	126386	101075			91.6798	110150	70267.7	93542.9
91.807	99745.6	125892	94484.9	141383	125876	102797			91.7397	114471	64407.7	88707.6
91.8669	99755	126523	94830.1	140854	124054	103382			91.7995	115392	58494.1	83208.9
91.9268	98553.7	125497	99649.2	138424	120310	102680			91.8594	112159	53733	78602.5
91.9868	96029.2	123233	108857	134904	115059	101263			91.9193	105080	51113.9	76002.6
92.0467	93028.9	120034	120971	131405	109984	100325			91.9791	95913.6	51244.1	75796.7
92.1066	91137	116086	133259	129501	107281	101061			92.039	87360.4	53961.9	77567.9
92.1665	91865.1	111808	142508	130865	108218	103802			92.0988	81766.2	58075.3	80213.1
92.2264	95730.1	108044	146160	136349	112062	107429			92.1587	79844.5	61640	82289.7
92.2864	101855	105751	143309	145184	116257	109727			92.2186	80280	62914.2	82597.6
92.3463	108361	105453	135073	154933	117943	108577			92.2784	80612.5	61411.3	80727.6
92.4062	113285	106903	124088	162393	115797	103352			92.3383	78846	58279.2	77228.8
92.4661	115399	109225	113398	164899	110867	95459.5			92.3981	74795.1	55620.5	73276.9
92.526	114543	111393	105258	161466	105827	87564.5			92.458	70309	55106.6	70027.2
92.5859	111373	112691	100472	153217	103221	81999.3			92.5178	68258.2	56838.8	68198.9
92.6459	106888	112924	98461.7	142925	103940	79479			92.5777	70894.8	59257.6	68047.1
92.7058	102127	112343	97870.6	133878	106861	79018.7			92.6376	78546.9	60186.5	69585.1
92.7657	98074.2	111271	97239.5	128699	109722	79051.5			92.6974	89377.2	58276.4	72735.8
92.8256	95617.7	109712	95484.6	128665	110472	78813.8			92.7573	100236	53919.7	77189.7
92.8855	95292.6	107203	92091	133645	108280	78953.6			92.8171	107968	49018.5	82170.1
92.9455	96943.1	103143	87239.8	142368	103727	80946.6			92.877	110534	45858.1	86403.9
93.0054	99564.1	97431.9	81892.2	152500	98358.9	85768.2			92.9368	107541	45841.2	88479.2
93.0653	101604	90958.6	77765	160741	94006.8	92816.3			92.9967	100263	48846.4	87437.9
93.1252	101710	85568.6	76855.5	163317	92225.5	99868			93.0566	91266.9	53527	83221.8
93.1851	99495.2	83444	80541	157321	93894.3	104187			93.1164	83637.1	58219.4	76703.4
93.245	95794	86193.2	88674.7	142372	98950.1	104058			93.1763	79799.9	61809.1	69358
93.305	92174.3	94123.9	99413.6	121621	106228	99787.2			93.2361	80383.4	64064.4	62890.5
93.3649	90004.1	106007	110177	101182	113684	93531.1			93.296	83797.6	65360.3	58937.7
93.4248	89744.6	119479	119082	87976.1	119060	88121.7			93.3559	87153.8	66121.9	58754
93.4847	90885	131893	125745	86763.2	120797	85694.8			93.4157	88074.6	66421.4	62804.5
93.5446	92468.7	141134	130787	97952.2	118696	86887.7			93.4756	86252.1	65926.2	70387.3
93.6046	93648.6	146127	134604	117423	113933	90837.4			93.5354	83471.7	64205.3	79634.3
93.6645	94010.5	146809	136649	138628	108383	95751.2			93.5953	82100.6	61169.7	88059.5
93.7244	93712.4	143853	135844	155690	103742	99718.5			93.6551	83132.3	57347.8	93437.8
93.7843	93567.6	138309	131700	165598	100981	101462			93.715	85334.6	53784.1	94615.3
93.8442	94995	131340	125009	168299	100290	100771			93.7749	86168	51578.5	91857.6
93.9042	99460.8	124106	117618	165291	101347	98328.8			93.8347	83759.6	51389	86599.3
93.9641	107438	117672	111475	158115	103496	95078.5			93.8946	78456.3	53166.5	80799.3
94.024	117561	112908	107750	147878	105809	91591.3			93.9544	72847.8	56186.3	76190
94.0839	126820	110304	106529	135728	107181	87920.8			94.0143	70241.6	59281.1	73735.9
94.1438	131985	109769	107190	123425	106703	84031.7			94.0742	72703.1	61206.2	73475.4
94.2037	131407	110618	109020	113315	104204	80277.4			94.134	79904.7	61150	74750.7
94.2637	125850	111823	111595	107639	100487	77478.9			94.1939	89398.3	59206.6	76655.6
94.3236	117872	112557	114710	107673	96971.4	76471.1			94.2537	97903.1	56480.2	78438.8
94.3835	110306	112783	118043	113327	94810.4	77458.1			94.3136	102734	54585.2	79661.4
94.4434	104946	113391	120924	123311	94181.7	79716.2			94.3734	102697	54785.3	80080
94.5033	102045	115468	122383	135471	94136.6	81802			94.4333	98309.2	57280.5	79397.2
94.5633	100412	119029	121307	146841	93038.9	82112.7			94.4932	91377.8	61111.4	77112.3
94.6232	97784.5	122031	116552	153617	89221.4	79416.1			94.553	84086.1	64621.3	72601
94.6831	91545.2	120788	107097	151701	81508.9	73092.1			94.6129	77906	66147.3	65432.6
94.743	79847.6	111777	92477.9	138262	69613.1	63158.6			94.6727	72851.4	64514.6	55744
94.8029	62787	93864.5	73390	113567	54391.1	50330.4			94.7326	67593.1	59276.1	44404.8
94.8628	42744.6	69360	51990	81656.6	37794.2	36043.9			94.7924	60451	50748.3	32791.4
									94.8523	50553.6	39945.7	22298.6
									94.9122	38462.1	28383	13870.3

## Sheet: Fig 5D
	DS7	MPV458	panF	ADI-14448	ADI-61026
MPV-foldon	0.0097	0.0868	0.0135	0.0981	0.0858
MPV-2c	0.0005	0.000718	0.0144	0.1278	0.0983
MPV-2c2	0.000413	0.000894	0.0117	0.1059	0.0914

## Sheet: Fig 5E
Time (min)	HMPV-B WT	Stabilized
0.001583	-0.00256	-0.00712
0.00325	-0.00142	-0.00835
0.004917	-0.00099	-0.00929
0.006583	-0.00098	-0.01001
0.00825	-0.00107	-0.01076
0.009917	-0.0012	-0.01172
0.011583	-0.00134	-0.01271
0.01325	-0.00152	-0.01343
0.014917	-0.00196	-0.01377
0.016583	-0.00286	-0.01379
0.01825	-0.0041	-0.01351
0.019917	-0.00526	-0.01292
0.021583	-0.00566	-0.01212
0.02325	-0.00502	-0.01151
0.024917	-0.00365	-0.01133
0.026583	-0.00228	-0.01148
0.02825	-0.00155	-0.01186
0.029917	-0.00157	-0.01242
0.031583	-0.00208	-0.01298
0.03325	-0.00284	-0.01319
0.034917	-0.00357	-0.01289
0.036583	-0.00404	-0.01239
0.03825	-0.00434	-0.01229
0.039917	-0.00479	-0.01294
0.041583	-0.00552	-0.01413
0.04325	-0.00632	-0.01529
0.044917	-0.00694	-0.01592
0.046583	-0.00726	-0.01588
0.04825	-0.00722	-0.01565
0.049917	-0.0068	-0.0157
0.051583	-0.00605	-0.01602
0.05325	-0.00524	-0.0162
0.054917	-0.0049	-0.01594
0.056583	-0.00523	-0.01534
0.05825	-0.00594	-0.01462
0.059917	-0.00668	-0.0139
0.061583	-0.00742	-0.0133
0.06325	-0.00802	-0.01295
0.064917	-0.00802	-0.01281
0.066583	-0.00726	-0.01297
0.06825	-0.00618	-0.01363
0.069917	-0.00542	-0.01473
0.071583	-0.00528	-0.01598
0.07325	-0.00542	-0.01708
0.074917	-0.00527	-0.01781
0.076583	-0.00472	-0.0181
0.07825	-0.00412	-0.0182
0.079917	-0.00378	-0.01852
0.081583	-0.0038	-0.01934
0.08325	-0.00413	-0.02051
0.084917	-0.00481	-0.02151
0.086583	-0.00589	-0.02185
0.08825	-0.00721	-0.02154
0.089917	-0.00836	-0.02092
0.091583	-0.00888	-0.02004
0.09325	-0.00845	-0.01876
0.094917	-0.00715	-0.01726
0.096583	-0.00559	-0.01612
0.09825	-0.00445	-0.01587
0.099917	-0.0041	-0.01655
0.101583	-0.00475	-0.0178
0.10325	-0.00637	-0.0191
0.104917	-0.0086	-0.02033
0.106583	-0.0109	-0.02169
0.10825	-0.01292	-0.02306
0.109917	-0.01425	-0.0238
0.111583	-0.01445	-0.02353
0.11325	-0.01354	-0.02259
0.114917	-0.01222	-0.02175
0.116583	-0.01143	-0.02159
0.11825	-0.01168	-0.02201
0.119917	-0.01257	-0.02248
0.121583	-0.01322	-0.0227
0.12325	-0.01314	-0.02265
0.124917	-0.01249	-0.02225
0.126583	-0.01172	-0.02147
0.12825	-0.01125	-0.02066
0.129917	-0.01129	-0.02013
0.131583	-0.01166	-0.01973
0.13325	-0.01188	-0.01924
0.134917	-0.01172	-0.01876
0.136583	-0.01143	-0.01856
0.13825	-0.01149	-0.01878
0.139917	-0.01201	-0.01914
0.141583	-0.01251	-0.01923
0.14325	-0.0123	-0.01895
0.144917	-0.01119	-0.01854
0.146583	-0.0097	-0.0183
0.14825	-0.00857	-0.01846
0.149917	-0.00807	-0.01898
0.151583	-0.00824	-0.01952
0.15325	-0.00897	-0.01976
0.154917	-0.00993	-0.01981
0.156583	-0.01067	-0.02011
0.15825	-0.01089	-0.02076
0.159917	-0.01069	-0.02142
0.161583	-0.01037	-0.02204
0.16325	-0.01024	-0.02293
0.164917	-0.01052	-0.02414
0.166583	-0.01125	-0.02527
0.16825	-0.0123	-0.02603
0.169917	-0.01357	-0.02628
0.171583	-0.01504	-0.02594
0.17325	-0.01643	-0.02518
0.174917	-0.01735	-0.02449
0.176583	-0.01757	-0.0242
0.17825	-0.01719	-0.02404
0.179917	-0.01633	-0.02344
0.181583	-0.01506	-0.02208
0.18325	-0.01375	-0.02029
0.184917	-0.01321	-0.01915
0.186583	-0.01401	-0.01952
0.18825	-0.01588	-0.02122
0.189917	-0.01797	-0.02321
0.191583	-0.01952	-0.02451
0.19325	-0.02025	-0.02483
0.194917	-0.02024	-0.02438
0.196583	-0.01955	-0.02355
0.19825	-0.01814	-0.02289
0.199917	-0.01625	-0.02291
0.201583	-0.01433	-0.02357
0.20325	-0.01288	-0.02423
0.204917	-0.01223	-0.0244
0.206583	-0.01263	-0.02421
0.20825	-0.01391	-0.02398
0.209917	-0.01534	-0.02376
0.211583	-0.01624	-0.02343
0.21325	-0.01664	-0.02319
0.214917	-0.01704	-0.02351
0.216583	-0.01773	-0.02425
0.21825	-0.01855	-0.02449
0.219917	-0.01898	-0.02363
0.221583	-0.01883	-0.02207
0.22325	-0.01846	-0.02059
0.224917	-0.01837	-0.01984
0.226583	-0.01863	-0.02019
0.22825	-0.01894	-0.02166
0.229917	-0.01903	-0.02369
0.231583	-0.01899	-0.02544
0.23325	-0.01907	-0.02629
0.234917	-0.01932	-0.02615
0.236583	-0.01957	-0.02517
0.23825	-0.01957	-0.02372
0.239917	-0.01897	-0.02238
0.241583	-0.01752	-0.02161
0.24325	-0.01552	-0.02145
0.244917	-0.01373	-0.02161
0.246583	-0.01291	-0.02192
0.24825	-0.0135	-0.02219
0.249917	-0.01548	-0.02206
0.251583	-0.01836	-0.02141
0.25325	-0.02136	-0.02064
0.254917	-0.0237	-0.02036
0.256583	-0.02488	-0.02107
0.25825	-0.02495	-0.02272
0.259917	-0.02427	-0.02443
0.261583	-0.02319	-0.02527
0.26325	-0.02218	-0.02514
0.264917	-0.02175	-0.02469
0.266583	-0.02196	-0.02463
0.26825	-0.02244	-0.02521
0.269917	-0.02266	-0.02598
0.271583	-0.02226	-0.02637
0.27325	-0.02122	-0.02616
0.274917	-0.01977	-0.0255
0.276583	-0.01838	-0.02457
0.27825	-0.01755	-0.02348
0.279917	-0.01739	-0.02251
0.281583	-0.01754	-0.02203
0.28325	-0.01769	-0.02225
0.284917	-0.01791	-0.02319
0.286583	-0.01847	-0.02491
0.28825	-0.0195	-0.02717
0.289917	-0.02085	-0.02929
0.291583	-0.02211	-0.03045
0.29325	-0.02277	-0.03029
0.294917	-0.02271	-0.02895
0.296583	-0.02229	-0.02696
0.29825	-0.02218	-0.02525
0.299917	-0.02289	-0.02468
0.301583	-0.02421	-0.02521
0.30325	-0.02526	-0.02569
0.304917	-0.02543	-0.02516
0.306583	-0.02496	-0.02387
0.30825	-0.02437	-0.02283
0.309917	-0.02401	-0.0228
0.311583	-0.024	-0.02394
0.31325	-0.02435	-0.02592
0.314917	-0.02502	-0.02814
0.316583	-0.02585	-0.02976
0.31825	-0.02648	-0.0303
0.319917	-0.02647	-0.02993
0.321583	-0.02583	-0.02909
0.32325	-0.02496	-0.02792
0.324917	-0.02413	-0.02646
0.326583	-0.02321	-0.02517
0.32825	-0.02214	-0.02452
0.329917	-0.02117	-0.02455
0.331583	-0.02057	-0.02499
0.33325	-0.02041	-0.02562
0.334917	-0.02052	-0.02641
0.336583	-0.02068	-0.0272
0.33825	-0.02087	-0.02776
0.339917	-0.0212	-0.02828
0.341583	-0.02153	-0.02915
0.34325	-0.02147	-0.03045
0.344917	-0.02096	-0.03188
0.346583	-0.02021	-0.0331
0.34825	-0.01936	-0.03385
0.349917	-0.01874	-0.03409
0.351583	-0.01896	-0.03377
0.35325	-0.02012	-0.03282
0.354917	-0.02183	-0.0318
0.356583	-0.02377	-0.03172
0.35825	-0.02597	-0.0329
0.359917	-0.02817	-0.03462
0.361583	-0.02975	-0.03598
0.36325	-0.03028	-0.0367
0.364917	-0.0299	-0.03692
0.366583	-0.02919	-0.03679
0.36825	-0.02862	-0.03633
0.369917	-0.02833	-0.03558
0.371583	-0.02825	-0.03474
0.37325	-0.02833	-0.03419
0.374917	-0.02856	-0.03414
0.376583	-0.02885	-0.03432
0.37825	-0.02901	-0.03437
0.379917	-0.02881	-0.0342
0.381583	-0.02823	-0.0339
0.38325	-0.02748	-0.03363
0.384917	-0.0267	-0.03367
0.386583	-0.02599	-0.03417
0.38825	-0.02545	-0.03482
0.389917	-0.02508	-0.03523
0.391583	-0.02481	-0.03556
0.39325	-0.02448	-0.03626
0.394917	-0.02407	-0.03734
0.396583	-0.02398	-0.03841
0.39825	-0.02479	-0.03932
0.399917	-0.02655	-0.04018
0.401583	-0.02853	-0.04091
0.40325	-0.02975	-0.04123
0.404917	-0.02993	-0.04084
0.406583	-0.0297	-0.03973
0.40825	-0.02964	-0.03832
0.409917	-0.02969	-0.0372
0.411583	-0.02963	-0.0368
0.41325	-0.0296	-0.03722
0.414917	-0.03003	-0.03825
0.416583	-0.03103	-0.03957
0.41825	-0.03238	-0.04099
0.419917	-0.03354	-0.04234
0.421583	-0.03391	-0.04331
0.42325	-0.03331	-0.04353
0.424917	-0.03208	-0.04293
0.426583	-0.03063	-0.04179
0.42825	-0.02906	-0.04059
0.429917	-0.02759	-0.03979
0.431583	-0.02668	-0.03949
0.43325	-0.02647	-0.03934
0.434917	-0.02669	-0.03897
0.436583	-0.02699	-0.03821
0.43825	-0.02697	-0.03738
0.439917	-0.02615	-0.03714
0.441583	-0.02438	-0.03769
0.44325	-0.02218	-0.03841
0.444917	-0.02044	-0.03858
0.446583	-0.01969	-0.03806
0.44825	-0.01977	-0.0372
0.449917	-0.02004	-0.03644
0.451583	-0.02003	-0.03591
0.45325	-0.01963	-0.03546
0.454917	-0.01884	-0.03475
0.456583	-0.01766	-0.03358
0.45825	-0.01648	-0.03208
0.459917	-0.01593	-0.03044
0.461583	-0.01611	-0.02878
0.46325	-0.01652	-0.02733
0.464917	-0.01665	-0.0263
0.466583	-0.01639	-0.02567
0.46825	-0.01591	-0.02515
0.469917	-0.01521	-0.02439
0.471583	-0.01419	-0.02339
0.47325	-0.0131	-0.02264
0.474917	-0.01235	-0.02275
0.476583	-0.01197	-0.02381
0.47825	-0.01163	-0.02526
0.479917	-0.0111	-0.02632
0.481583	-0.01064	-0.0265
0.48325	-0.01071	-0.02582
0.484917	-0.01138	-0.02458
0.486583	-0.01206	-0.023
0.48825	-0.01214	-0.02121
0.489917	-0.01138	-0.01945
0.491583	-0.00985	-0.01791
0.49325	-0.00783	-0.01668
0.494917	-0.00572	-0.01581
0.496583	-0.00407	-0.01535
0.49825	-0.00354	-0.01528
0.499917	-0.00446	-0.01551
0.501583	-0.00629	-0.01586
0.50325	-0.00797	-0.01603
0.504917	-0.00878	-0.0157
0.506583	-0.0086	-0.01485
0.50825	-0.00752	-0.01385
0.509917	-0.0057	-0.01314
0.511583	-0.00366	-0.01282
0.51325	-0.00215	-0.0129
0.514917	-0.00173	-0.01361
0.516583	-0.00235	-0.01489
0.51825	-0.00345	-0.01637
0.519917	-0.0043	-0.01755
0.521583	-0.00461	-0.01805
0.52325	-0.00456	-0.01757
0.524917	-0.00429	-0.01596
0.526583	-0.00366	-0.01342
0.52825	-0.00243	-0.01055
0.529917	-0.00066	-0.00813
0.531583	0.001092	-0.00664
0.53325	0.002089	-0.00615
0.534917	0.002096	-0.00639
0.536583	0.001554	-0.00675
0.53825	0.000978	-0.00675
0.539917	0.000455	-0.0065
0.541583	-0.00024	-0.00653
0.54325	-0.00128	-0.00721
0.544917	-0.00248	-0.00849
0.546583	-0.00359	-0.01003
0.54825	-0.00446	-0.01131
0.549917	-0.00499	-0.01192
0.551583	-0.00511	-0.01187
0.55325	-0.00469	-0.01157
0.554917	-0.00352	-0.01131
0.556583	-0.00155	-0.01088
0.55825	0.000788	-0.01004
0.559917	0.002899	-0.00887
0.561583	0.004328	-0.00756
0.56325	0.004702	-0.00606
0.564917	0.003864	-0.00435
0.566583	0.002094	-0.00256
0.56825	5e-05	-0.00089
0.569917	-0.00148	0.000339
0.571583	-0.00196	0.00088
0.57325	-0.00145	0.000772
0.574917	-0.00054	0.000285
0.576583	0.00032	-0.00033
0.57825	0.001197	-0.00096
0.579917	0.002188	-0.00169
0.581583	0.002936	-0.00275
0.58325	0.002931	-0.00426
0.584917	0.002034	-0.00599
0.586583	0.000413	-0.00755
0.58825	-0.00162	-0.00874
0.589917	-0.00354	-0.00953
0.591583	-0.00477	-0.00993
0.59325	-0.00505	-0.01005
0.594917	-0.00445	-0.01003
0.596583	-0.00325	-0.0097
0.59825	-0.00174	-0.00884
0.599917	-7.95e-05	-0.0076
0.601583	0.001462	-0.00651
0.60325	0.002456	-0.00604
0.604917	0.002633	-0.00616
0.606583	0.001878	-0.00653
0.60825	0.000297	-0.00696
0.609917	-0.00175	-0.00766
0.611583	-0.00372	-0.00873
0.61325	-0.00525	-0.00986
0.614917	-0.00628	-0.01061
0.616583	-0.00695	-0.0106
0.61825	-0.00719	-0.00952
0.619917	-0.00671	-0.00757
0.621583	-0.00554	-0.00553
0.62325	-0.00408	-0.00413
0.624917	-0.00273	-0.0034
0.626583	-0.00178	-0.00309
0.62825	-0.00147	-0.00315
0.629917	-0.00198	-0.00355
0.631583	-0.00318	-0.00421
0.63325	-0.00455	-0.00479
0.634917	-0.00555	-0.00489
0.636583	-0.00597	-0.0048
0.63825	-0.00595	-0.0054
0.639917	-0.00565	-0.0069
0.641583	-0.00519	-0.0086
0.64325	-0.00499	-0.00987
0.644917	-0.00522	-0.01044
0.646583	-0.00543	-0.01008
0.64825	-0.00509	-0.00878
0.649917	-0.00428	-0.00692
0.651583	-0.00341	-0.00471
0.65325	-0.00296	-0.00219
0.654917	-0.00326	0.000312
0.656583	-0.00417	0.002149
0.65825	-0.00507	0.002851
0.659917	-0.00541	0.002276
0.661583	-0.00489	0.000445
0.66325	-0.00376	-0.00248
0.664917	-0.00258	-0.00582
0.666583	-0.00172	-0.00835
0.66825	-0.00126	-0.00904
0.669917	-0.00116	-0.00792
0.671583	-0.0014	-0.00597
0.67325	-0.0019	-0.00438
0.674917	-0.00234	-0.0039
0.676583	-0.00247	-0.00465
0.67825	-0.00226	-0.00609
0.679917	-0.00198	-0.00732
0.681583	-0.00193	-0.00768
0.68325	-0.00185	-0.00705
0.684917	-0.00123	-0.00568
0.686583	-3e-06	-0.00409
0.68825	0.001378	-0.00294
0.689917	0.002606	-0.00258
0.691583	0.003631	-0.00281
0.69325	0.004266	-0.00326
0.694917	0.004041	-0.00375
0.696583	0.002583	-0.00416
0.69825	9.6e-05	-0.00445
0.699917	-0.00267	-0.00458
0.701583	-0.00493	-0.00441
0.70325	-0.00599	-0.00403
0.704917	-0.00524	-0.00378
0.706583	-0.00271	-0.00392
0.70825	0.000662	-0.00434
0.709917	0.003495	-0.00486
0.711583	0.004847	-0.00519
0.71325	0.004816	-0.00504
0.714917	0.004212	-0.00458
0.716583	0.003754	-0.00432
0.71825	0.003564	-0.00436
0.719917	0.003333	-0.00454
0.721583	0.002682	-0.00501
0.72325	0.001509	-0.00607
0.724917	1.1e-05	-0.00767
0.726583	-0.00141	-0.0094
0.72825	-0.00238	-0.01082
0.729917	-0.00265	-0.01167
0.731583	-0.00211	-0.01176
0.73325	-0.0008	-0.011
0.734917	0.000976	-0.00974
0.736583	0.00268	-0.00846
0.73825	0.003771	-0.00742
0.739917	0.003881	-0.00673
0.741583	0.002987	-0.00656
0.74325	0.001442	-0.00699
0.744917	-0.00017	-0.00766
0.746583	-0.00144	-0.00784
0.74825	-0.00242	-0.00719
0.749917	-0.00342	-0.00615
0.751583	-0.0044	-0.00541
0.75325	-0.00472	-0.00544
0.754917	-0.00341	-0.00611
0.756583	0.000286	-0.00657
0.75825	0.005829	-0.00595
0.759917	0.01108	-0.00428
0.761583	0.013676	-0.00256
0.76325	0.012849	-0.00183
0.764917	0.009601	-0.00239
0.766583	0.005532	-0.00384
0.76825	0.001905	-0.00551
0.769917	-0.00058	-0.0068
0.771583	-0.00178	-0.00751
0.77325	-0.00196	-0.00786
0.774917	-0.00138	-0.00824
0.776583	-0.00037	-0.0088
0.77825	0.000426	-0.00941
0.779917	0.000438	-0.00989
0.781583	-0.00037	-0.01007
0.78325	-0.00167	-0.00987
0.784917	-0.0031	-0.00945
0.786583	-0.00441	-0.00908
0.78825	-0.00533	-0.00897
0.789917	-0.00559	-0.0091
0.791583	-0.00499	-0.00915
0.79325	-0.0037	-0.00888
0.794917	-0.00209	-0.00838
0.796583	-0.00047	-0.00792
0.79825	0.000943	-0.0077
0.799917	0.001885	-0.00755
0.801583	0.002056	-0.00695
0.80325	0.001394	-0.00553
0.804917	0.000163	-0.0036
0.806583	-0.00124	-0.00219
0.80825	-0.00252	-0.00214
0.809917	-0.00354	-0.00339
0.811583	-0.0043	-0.00503
0.81325	-0.00495	-0.00609
0.814917	-0.00551	-0.00627
0.816583	-0.00582	-0.00622
0.81825	-0.00565	-0.0068
0.819917	-0.00482	-0.00808
0.821583	-0.00356	-0.00951
0.82325	-0.00272	-0.01074
0.824917	-0.00307	-0.01163
0.826583	-0.00446	-0.01228
0.82825	-0.00597	-0.01296
0.829917	-0.00675	-0.01368
0.831583	-0.00667	-0.01423
0.83325	-0.00614	-0.01467
0.834917	-0.00571	-0.01521
0.836583	-0.00553	-0.01583
0.83825	-0.00549	-0.01616
0.839917	-0.00576	-0.01593
0.841583	-0.00668	-0.01514
0.84325	-0.00827	-0.01396
0.844917	-0.01001	-0.01254
0.846583	-0.01132	-0.01105
0.84825	-0.0121	-0.00977
0.849917	-0.01265	-0.00903
0.851583	-0.01315	-0.00909
0.85325	-0.01344	-0.00998
0.854917	-0.01315	-0.01154
0.856583	-0.01211	-0.01348
0.85825	-0.0107	-0.01542
0.859917	-0.00945	-0.01687
0.861583	-0.00839	-0.0172
0.86325	-0.0071	-0.016
0.864917	-0.00541	-0.01388
0.866583	-0.00376	-0.01215
0.86825	-0.00273	-0.01163
0.869917	-0.00255	-0.01225
0.871583	-0.00323	-0.01358
0.87325	-0.0046	-0.01537
0.874917	-0.00613	-0.0173
0.876583	-0.00736	-0.01879
0.87825	-0.00842	-0.01924
0.879917	-0.00967	-0.01843
0.881583	-0.01121	-0.01676
0.88325	-0.01301	-0.01509
0.884917	-0.01505	-0.0143
0.886583	-0.01716	-0.01456
0.88825	-0.01877	-0.01523
0.889917	-0.01925	-0.01563
0.891583	-0.01864	-0.01547
0.89325	-0.01758	-0.01501
0.894917	-0.01656	-0.01482
0.896583	-0.01583	-0.01507
0.89825	-0.01557	-0.0153
0.899917	-0.01576	-0.01533
0.901583	-0.01625	-0.01568
0.90325	-0.01683	-0.017
0.904917	-0.01714	-0.01934
0.906583	-0.01699	-0.02197
0.90825	-0.01661	-0.02388
0.909917	-0.01628	-0.02434
0.911583	-0.01593	-0.02326
0.91325	-0.0154	-0.02119
0.914917	-0.0148	-0.01911
0.916583	-0.01449	-0.01781
0.91825	-0.01473	-0.01747
0.919917	-0.01554	-0.0178
0.921583	-0.01673	-0.01856
0.92325	-0.01784	-0.01965
0.924917	-0.01833	-0.02078
0.926583	-0.01803	-0.02158
0.92825	-0.01719	-0.0222
0.929917	-0.01607	-0.02313
0.931583	-0.01494	-0.0244
0.93325	-0.01405	-0.0254
0.934917	-0.01324	-0.0256
0.936583	-0.01221	-0.02528
0.93825	-0.01114	-0.02532
0.939917	-0.01037	-0.02623
0.941583	-0.01014	-0.02766
0.94325	-0.01072	-0.02897
0.944917	-0.01223	-0.02968
0.946583	-0.01447	-0.02977
0.94825	-0.01703	-0.02959
0.949917	-0.01934	-0.02932
0.951583	-0.02096	-0.02889
0.95325	-0.0217	-0.02813
0.954917	-0.02157	-0.02699
0.956583	-0.02061	-0.02562
0.95825	-0.01882	-0.02448
0.959917	-0.01662	-0.02418
0.961583	-0.01488	-0.02489
0.96325	-0.01435	-0.02601
0.964917	-0.01509	-0.02677
0.966583	-0.01659	-0.02699
0.96825	-0.01807	-0.02713
0.969917	-0.01899	-0.02758
0.971583	-0.01938	-0.02842
0.97325	-0.01943	-0.02935
0.974917	-0.01922	-0.0299
0.976583	-0.01885	-0.02976
0.97825	-0.01852	-0.02913
0.979917	-0.01842	-0.02833
0.981583	-0.01856	-0.0275
0.98325	-0.01895	-0.02666
0.984917	-0.01963	-0.0259
0.986583	-0.02051	-0.02536
0.98825	-0.0212	-0.02514
0.989917	-0.02127	-0.02528
0.991583	-0.02047	-0.02561
0.99325	-0.01884	-0.02582
0.994917	-0.01676	-0.02606
0.996583	-0.01501	-0.02686
0.99825	-0.0142	-0.02829
0.999917	-0.01429	-0.02973
1.00158	-0.01469	-0.03054
1.00325	-0.01509	-0.03057
1.00492	-0.01569	-0.03007
1.00658	-0.01687	-0.02945
1.00825	-0.01864	-0.029
1.00992	-0.02049	-0.02868
1.01158	-0.02174	-0.0283
1.01325	-0.02227	-0.02798
1.01492	-0.02243	-0.02795
1.01658	-0.02238	-0.02821
1.01825	-0.02209	-0.02864
1.01992	-0.02146	-0.02922
1.02158	-0.02025	-0.02971
1.02325	-0.01823	-0.02966
1.02492	-0.01585	-0.02874
1.02658	-0.01407	-0.02711
1.02825	-0.01365	-0.02543
1.02992	-0.01467	-0.02439
1.03158	-0.01642	-0.02417
1.03325	-0.01796	-0.02441
1.03492	-0.01882	-0.02454
1.03658	-0.01914	-0.02427
1.03825	-0.01927	-0.0238
1.03992	-0.01948	-0.02366
1.04158	-0.01973	-0.02409
1.04325	-0.01969	-0.025
1.04492	-0.01922	-0.02591
1.04658	-0.01849	-0.02632
1.04825	-0.01779	-0.02622
1.04992	-0.01726	-0.02582
1.05158	-0.01686	-0.02535
1.05325	-0.01675	-0.02504
1.05492	-0.01717	-0.0251
1.05658	-0.01801	-0.02543
1.05825	-0.01865	-0.02576
1.05992	-0.01833	-0.02605
1.06158	-0.01692	-0.02641
1.06325	-0.01511	-0.02679
1.06492	-0.01396	-0.02697
1.06658	-0.01405	-0.02672
1.06825	-0.01507	-0.02585
1.06992	-0.01644	-0.02463
1.07158	-0.01783	-0.02394
1.07325	-0.01912	-0.02435
1.07492	-0.02007	-0.0254
1.07658	-0.02061	-0.02636
1.07825	-0.02102	-0.02709
1.07992	-0.02157	-0.02793
1.08158	-0.02218	-0.02909
1.08325	-0.02261	-0.03033
1.08492	-0.02249	-0.031
1.08658	-0.0215	-0.03082
1.08825	-0.01974	-0.03027
1.08992	-0.01786	-0.03023
1.09158	-0.01657	-0.03111
1.09325	-0.01622	-0.03242
1.09492	-0.01659	-0.03312
1.09658	-0.01714	-0.03247
1.09825	-0.0174	-0.03046
1.09992	-0.01726	-0.02801
1.10158	-0.01699	-0.02637
1.10325	-0.01692	-0.02613
1.10492	-0.0171	-0.0271
1.10658	-0.0174	-0.02888
1.10825	-0.01772	-0.03086
1.10992	-0.0181	-0.03229
1.11158	-0.01858	-0.03273
1.11325	-0.01901	-0.03231
1.11492	-0.01924	-0.03163
1.11658	-0.01928	-0.03123
1.11825	-0.0194	-0.03112
1.11992	-0.02004	-0.03114
1.12158	-0.02122	-0.03141
1.12325	-0.02238	-0.03212
1.12492	-0.02303	-0.03309
1.12658	-0.02304	-0.03379
1.12825	-0.02231	-0.03386
1.12992	-0.02092	-0.03323
1.13158	-0.01939	-0.03199
1.13325	-0.01822	-0.03029
1.13492	-0.01745	-0.02857
1.13658	-0.01677	-0.02725
1.13825	-0.01608	-0.02648
1.13992	-0.01569	-0.02618
1.14158	-0.01585	-0.02627
1.14325	-0.01614	-0.02664
1.14492	-0.01596	-0.0271
1.14658	-0.01549	-0.02753
1.14825	-0.01534	-0.02798
1.14992	-0.01559	-0.02853
1.15158	-0.01582	-0.02893
1.15325	-0.01585	-0.02897
1.15492	-0.01583	-0.02894
1.15658	-0.01602	-0.0292
1.15825	-0.01661	-0.02966
1.15992	-0.01747	-0.03007
1.16158	-0.01812	-0.03039
1.16325	-0.018	-0.0306
1.16492	-0.01701	-0.03057
1.16658	-0.01577	-0.0303
1.16825	-0.01511	-0.03015
1.16992	-0.01548	-0.03031
1.17158	-0.01679	-0.03051
1.17325	-0.01841	-0.03046
1.17492	-0.01934	-0.03001
1.17658	-0.01895	-0.02896
1.17825	-0.01748	-0.02737
1.17992	-0.01579	-0.02567
1.18158	-0.01475	-0.02437
1.18325	-0.01496	-0.02381
1.18492	-0.01655	-0.02407
1.18658	-0.01884	-0.02492
1.18825	-0.02075	-0.02586
1.18992	-0.0216	-0.02643
1.19158	-0.02137	-0.02646
1.19325	-0.02009	-0.02621
1.19492	-0.0178	-0.02611
1.19658	-0.01529	-0.02649
1.19825	-0.01397	-0.02723
1.19992	-0.01448	-0.02779
1.20158	-0.01612	-0.02759
1.20325	-0.01778	-0.0267
1.20492	-0.01886	-0.02585
1.20658	-0.01937	-0.02573
1.20825	-0.01944	-0.02616
1.20992	-0.01906	-0.02636
1.21158	-0.01836	-0.02581
1.21325	-0.01763	-0.02468
1.21492	-0.01699	-0.0235
1.21658	-0.01617	-0.02264
1.21825	-0.01528	-0.02228
1.21992	-0.01495	-0.02264
1.22158	-0.0155	-0.02373
1.22325	-0.01659	-0.02515
1.22492	-0.01767	-0.02652
1.22658	-0.01852	-0.02778
1.22825	-0.01909	-0.02897
1.22992	-0.01945	-0.03009
1.23158	-0.01978	-0.03108
1.23325	-0.02004	-0.03168
1.23492	-0.01997	-0.03179
1.23658	-0.01954	-0.03152
1.23825	-0.01906	-0.03112
1.23992	-0.01868	-0.03068
1.24158	-0.01814	-0.03015
1.24325	-0.01735	-0.02951
1.24492	-0.01649	-0.02889
1.24658	-0.01569	-0.02845
1.24825	-0.01485	-0.02814
1.24992	-0.01399	-0.02771
1.25158	-0.01321	-0.02688
1.25325	-0.01245	-0.02552
1.25492	-0.01162	-0.02383
1.25658	-0.01084	-0.02252
1.25825	-0.01034	-0.02225
1.25992	-0.01023	-0.02297
1.26158	-0.01052	-0.02407
1.26325	-0.01126	-0.02506
1.26492	-0.01257	-0.02575
1.26658	-0.01435	-0.02619
1.26825	-0.01611	-0.02661
1.26992	-0.01724	-0.02727
1.27158	-0.01738	-0.02806
1.27325	-0.01658	-0.02876
1.27492	-0.0153	-0.02903
1.27658	-0.01397	-0.02855
1.27825	-0.01267	-0.02749
1.27992	-0.01138	-0.02652
1.28158	-0.01057	-0.02621
1.28325	-0.01086	-0.02643
1.28492	-0.01222	-0.02664
1.28658	-0.01412	-0.02657
1.28825	-0.01604	-0.02648
1.28992	-0.0178	-0.02685
1.29158	-0.01942	-0.02798
1.29325	-0.02081	-0.02973
1.29492	-0.02175	-0.03132
1.29658	-0.02211	-0.03191
1.29825	-0.02199	-0.03143
1.29992	-0.02173	-0.03072
1.30158	-0.02165	-0.03054
1.30325	-0.02182	-0.03093
1.30492	-0.02216	-0.03155
1.30658	-0.02254	-0.0321
1.30825	-0.02272	-0.03228
1.30992	-0.02232	-0.03195
1.31158	-0.02132	-0.03133
1.31325	-0.02017	-0.0307
1.31492	-0.01941	-0.03033
1.31658	-0.0191	-0.03033
1.31825	-0.01881	-0.03043
1.31992	-0.01821	-0.03044
1.32158	-0.01761	-0.03067
1.32325	-0.01768	-0.03158
1.32492	-0.01862	-0.03304
1.32658	-0.0199	-0.03462
1.32825	-0.02071	-0.03592
1.32992	-0.02092	-0.03662
1.33158	-0.02087	-0.03648
1.33325	-0.02066	-0.03553
1.33492	-0.02032	-0.03422
1.33658	-0.02029	-0.0331
1.33825	-0.02095	-0.03233
1.33992	-0.02221	-0.03171
1.34158	-0.02377	-0.03121
1.34325	-0.02519	-0.031
1.34492	-0.02595	-0.03105
1.34658	-0.0257	-0.03126
1.34825	-0.02444	-0.03152
1.34992	-0.02232	-0.03149
1.35158	-0.01959	-0.0308
1.35325	-0.01673	-0.02959
1.35492	-0.01428	-0.02844
1.35658	-0.01265	-0.02785
1.35825	-0.01213	-0.02793
1.35992	-0.0129	-0.02848
1.36158	-0.01473	-0.02922
1.36325	-0.01677	-0.02986
1.36492	-0.01794	-0.03016
1.36658	-0.01793	-0.03006
1.36825	-0.01738	-0.02975
1.36992	-0.01707	-0.02948
1.37158	-0.01735	-0.02939
1.37325	-0.01813	-0.02944
1.37492	-0.01928	-0.02949
1.37658	-0.02056	-0.0294
1.37825	-0.02136	-0.0292
1.37992	-0.02121	-0.02917
1.38158	-0.02031	-0.02951
1.38325	-0.01932	-0.03003
1.38492	-0.01879	-0.03026
1.38658	-0.019	-0.03009
1.38825	-0.01978	-0.03004
1.38992	-0.02048	-0.03067
1.39158	-0.0206	-0.03187
1.39325	-0.02023	-0.03301
1.39492	-0.01988	-0.0335
1.39658	-0.02003	-0.03342
1.39825	-0.02086	-0.03328
1.39992	-0.02208	-0.03343
1.40158	-0.02319	-0.03362
1.40325	-0.02387	-0.03362
1.40492	-0.02401	-0.03347
1.40658	-0.0235	-0.03334
1.40825	-0.02243	-0.03318
1.40992	-0.02119	-0.03267
1.41158	-0.02013	-0.03155
1.41325	-0.01933	-0.03002
1.41492	-0.01872	-0.02862
1.41658	-0.01822	-0.02769
1.41825	-0.0179	-0.02719
1.41992	-0.01778	-0.02702
1.42158	-0.01782	-0.02718
1.42325	-0.01806	-0.02772
1.42492	-0.01856	-0.02874
1.42658	-0.01936	-0.03043
1.42825	-0.02042	-0.03279
1.42992	-0.02146	-0.03529
1.43158	-0.0221	-0.03719
1.43325	-0.02231	-0.03807
1.43492	-0.0224	-0.03809
1.43658	-0.02259	-0.03758
1.43825	-0.02296	-0.03682
1.43992	-0.0232	-0.03606
1.44158	-0.02304	-0.03543
1.44325	-0.02269	-0.03491
1.44492	-0.02256	-0.03452
1.44658	-0.02251	-0.03447
1.44825	-0.02221	-0.03487
1.44992	-0.02175	-0.03542
1.45158	-0.02134	-0.03558
1.45325	-0.02107	-0.03512
1.45492	-0.02135	-0.03431
1.45658	-0.02258	-0.03361
1.45825	-0.02431	-0.03325
1.45992	-0.02522	-0.03347
1.46158	-0.0243	-0.03419
1.46325	-0.0217	-0.03472
1.46492	-0.01857	-0.03431
1.46658	-0.01624	-0.03304
1.46825	-0.01534	-0.03147
1.46992	-0.01562	-0.03006
1.47158	-0.01622	-0.02909
1.47325	-0.01653	-0.02881
1.47492	-0.01679	-0.0293
1.47658	-0.01747	-0.03025
1.47825	-0.01856	-0.0312
1.47992	-0.01969	-0.0318
1.48158	-0.02074	-0.03208
1.48325	-0.02159	-0.03231
1.48492	-0.02186	-0.0327
1.48658	-0.02114	-0.0333
1.48825	-0.01961	-0.03413
1.48992	-0.0179	-0.03495
1.49158	-0.01657	-0.0354
1.49325	-0.01575	-0.03539
1.49492	-0.01536	-0.03518
1.49658	-0.01535	-0.03511
1.49825	-0.01568	-0.03514
1.49992	-0.01628	-0.03489
1.50158	-0.01689	-0.03415
1.50325	-0.0172	-0.0333
1.50492	-0.01712	-0.03291
1.50658	-0.01682	-0.03305
1.50825	-0.01649	-0.03323
1.50992	-0.01612	-0.03298
1.51158	-0.01582	-0.0323
1.51325	-0.01598	-0.0317
1.51492	-0.01669	-0.03166
1.51658	-0.01756	-0.03209
1.51825	-0.01824	-0.03248
1.51992	-0.01864	-0.03232
1.52158	-0.01869	-0.03132
1.52325	-0.01835	-0.02959
1.52492	-0.01782	-0.02781
1.52658	-0.0175	-0.02694
1.52825	-0.01777	-0.02755
1.52992	-0.01858	-0.02962
1.53158	-0.01943	-0.03269
1.53325	-0.01979	-0.03578
1.53492	-0.01959	-0.03772
1.53658	-0.01932	-0.0379
1.53825	-0.0196	-0.03652
1.53992	-0.02058	-0.03432
1.54158	-0.02193	-0.03218
1.54325	-0.02299	-0.03073
1.54492	-0.02324	-0.03019
1.54658	-0.02287	-0.03053
1.54825	-0.02268	-0.03145
1.54992	-0.02311	-0.03247
1.55158	-0.02387	-0.03326
1.55325	-0.02467	-0.03385
1.55492	-0.02528	-0.03424
1.55658	-0.02522	-0.03423
1.55825	-0.02409	-0.03383
1.55992	-0.02206	-0.03339
1.56158	-0.01969	-0.03318
1.56325	-0.0176	-0.03323
1.56492	-0.01631	-0.03354
1.56658	-0.01603	-0.03395
1.56825	-0.01656	-0.03399
1.56992	-0.01754	-0.03341
1.57158	-0.0187	-0.03256
1.57325	-0.01973	-0.03214
1.57492	-0.02045	-0.0326
1.57658	-0.02112	-0.0339
1.57825	-0.02201	-0.03564
1.57992	-0.02288	-0.03743
1.58158	-0.02339	-0.03908
1.58325	-0.02394	-0.04054
1.58492	-0.02531	-0.04163
1.58658	-0.02741	-0.04181
1.58825	-0.02913	-0.04062
1.58992	-0.02929	-0.03821
1.59158	-0.02756	-0.03539
1.59325	-0.02479	-0.03328
1.59492	-0.02217	-0.03275
1.59658	-0.02029	-0.0338
1.59825	-0.01912	-0.03555
1.59992	-0.01835	-0.03715
1.60158	-0.01759	-0.03822
1.60325	-0.01676	-0.03876
1.60492	-0.01622	-0.03892
1.60658	-0.0164	-0.03903
1.60825	-0.01731	-0.03947
1.60992	-0.0185	-0.04032
1.61158	-0.01964	-0.04142
1.61325	-0.0206	-0.04258
1.61492	-0.02142	-0.04334
1.61658	-0.02221	-0.04301
1.61825	-0.02323	-0.04141
1.61992	-0.02443	-0.03918
1.62158	-0.02535	-0.03713
1.62325	-0.02546	-0.03556
1.62492	-0.02463	-0.03432
1.62658	-0.02324	-0.03338
1.62825	-0.02201	-0.03312
1.62992	-0.02145	-0.03373
1.63158	-0.02135	-0.03468
1.63325	-0.0212	-0.03521
1.63492	-0.02086	-0.03503
1.63658	-0.02029	-0.03439
1.63825	-0.01946	-0.03375
1.63992	-0.01866	-0.03355
1.64158	-0.01845	-0.03396
1.64325	-0.01919	-0.03449
1.64492	-0.02056	-0.03438
1.64658	-0.02184	-0.03319
1.64825	-0.02248	-0.03115
1.64992	-0.02246	-0.02905
1.65158	-0.02205	-0.02778
1.65325	-0.02131	-0.02762
1.65492	-0.0202	-0.02821
1.65658	-0.019	-0.02917
1.65825	-0.01822	-0.03031
1.65992	-0.01814	-0.03154
1.66158	-0.01844	-0.03278
1.66325	-0.01861	-0.03398
1.66492	-0.01852	-0.0351
1.66658	-0.01851	-0.03599
1.66825	-0.0189	-0.03635
1.66992	-0.01956	-0.03598
1.67158	-0.02001	-0.03503
1.67325	-0.01987	-0.03385
1.67492	-0.01915	-0.03285
1.67658	-0.01821	-0.0325
1.67825	-0.01761	-0.03298
1.67992	-0.01777	-0.03397
1.68158	-0.01856	-0.03477
1.68325	-0.01935	-0.03491
1.68492	-0.0196	-0.03459
1.68658	-0.01932	-0.03452
1.68825	-0.01897	-0.03503
1.68992	-0.01887	-0.03569
1.69158	-0.01913	-0.0359
1.69325	-0.01958	-0.03557
1.69492	-0.0197	-0.0349
1.69658	-0.01929	-0.0337
1.69825	-0.01878	-0.03164
1.69992	-0.01862	-0.02888
1.70158	-0.0188	-0.02615
1.70325	-0.01913	-0.02446
1.70492	-0.01965	-0.02453
1.70658	-0.02059	-0.02624
1.70825	-0.02191	-0.02859
1.70992	-0.02304	-0.0304
1.71158	-0.02336	-0.03118
1.71325	-0.02273	-0.03121
1.71492	-0.02147	-0.03105
1.71658	-0.02018	-0.031
1.71825	-0.01945	-0.03101
1.71992	-0.01927	-0.0309
1.72158	-0.01896	-0.03059
1.72325	-0.01818	-0.03014
1.72492	-0.01742	-0.02962
1.72658	-0.0172	-0.0293
1.72825	-0.01733	-0.02957
1.72992	-0.01727	-0.0303
1.73158	-0.01683	-0.03091
1.73325	-0.01631	-0.03107
1.73492	-0.01607	-0.03103
1.73658	-0.01611	-0.03109
1.73825	-0.01615	-0.03112
1.73992	-0.01616	-0.03102
1.74158	-0.01637	-0.03102
1.74325	-0.0168	-0.03146
1.74492	-0.0172	-0.03241
1.74658	-0.0175	-0.03371
1.74825	-0.01795	-0.0352
1.74992	-0.01879	-0.03672
1.75158	-0.02002	-0.03785
1.75325	-0.02131	-0.03798
1.75492	-0.02226	-0.03693
1.75658	-0.02272	-0.0351
1.75825	-0.02266	-0.03298
1.75992	-0.02197	-0.03102
1.76158	-0.02077	-0.02953
1.76325	-0.01963	-0.02871
1.76492	-0.01913	-0.0287
1.76658	-0.01936	-0.02937
1.76825	-0.01993	-0.03012
1.76992	-0.02023	-0.03036
1.77158	-0.01996	-0.03032
1.77325	-0.01938	-0.0308
1.77492	-0.01899	-0.03224
1.77658	-0.01902	-0.0343
1.77825	-0.01921	-0.03623
1.77992	-0.01918	-0.03731
1.78158	-0.01886	-0.03734
1.78325	-0.01849	-0.03664
1.78492	-0.01842	-0.03564
1.78658	-0.01893	-0.03456
1.78825	-0.01997	-0.03369
1.78992	-0.02129	-0.03326
1.79158	-0.02255	-0.03312
1.79325	-0.02372	-0.03299
1.79492	-0.02485	-0.03275
1.79658	-0.02583	-0.0327
1.79825	-0.02653	-0.03299
1.79992	-0.02698	-0.0334
1.80158	-0.02727	-0.03358
1.80325	-0.02729	-0.03334
1.80492	-0.02666	-0.03266
1.80658	-0.02494	-0.03188
1.80825	-0.02217	-0.03154
1.80992	-0.0188	-0.03193
1.81158	-0.01556	-0.03271
1.81325	-0.01324	-0.03329
1.81492	-0.01221	-0.03309
1.81658	-0.01219	-0.03193
1.81825	-0.01274	-0.03026
1.81992	-0.01386	-0.02903
1.82158	-0.01566	-0.02893
1.82325	-0.01782	-0.02998
1.82492	-0.01952	-0.0315
1.82658	-0.02009	-0.03261
1.82825	-0.01954	-0.03307
1.82992	-0.01833	-0.03326
1.83158	-0.01693	-0.03331
1.83325	-0.01576	-0.03283
1.83492	-0.01522	-0.03172
1.83658	-0.01554	-0.03062
1.83825	-0.01678	-0.03034
1.83992	-0.01883	-0.03109
1.84158	-0.02112	-0.03235
1.84325	-0.0227	-0.03331
1.84492	-0.02311	-0.03337
1.84658	-0.02265	-0.03228
1.84825	-0.02177	-0.03046
1.84992	-0.0207	-0.02886
1.85158	-0.01962	-0.02825
1.85325	-0.01884	-0.02857
1.85492	-0.01869	-0.02924
1.85658	-0.01934	-0.02987
1.85825	-0.02062	-0.03042
1.85992	-0.02202	-0.03075
1.86158	-0.02286	-0.03068
1.86325	-0.0226	-0.03035
1.86492	-0.02133	-0.03022
1.86658	-0.01988	-0.03054
1.86825	-0.01923	-0.03113
1.86992	-0.01954	-0.03146
1.87158	-0.02002	-0.03096
1.87325	-0.01987	-0.02968
1.87492	-0.01905	-0.02824
1.87658	-0.01804	-0.02737
1.87825	-0.01718	-0.02747
1.87992	-0.01647	-0.02841
1.88158	-0.01575	-0.02966
1.88325	-0.015	-0.03062
1.88492	-0.01464	-0.03102
1.88658	-0.0151	-0.03085
1.88825	-0.01644	-0.03023
1.88992	-0.01835	-0.02948
1.89158	-0.02037	-0.02917
1.89325	-0.02198	-0.0297
1.89492	-0.02263	-0.03096
1.89658	-0.02205	-0.03237
1.89825	-0.02056	-0.03344
1.89992	-0.01891	-0.03383
1.90158	-0.01767	-0.03343
1.90325	-0.01689	-0.03221
1.90492	-0.01621	-0.03036
1.90658	-0.01529	-0.02847
1.90825	-0.01434	-0.02732
1.90992	-0.01393	-0.02714
1.91158	-0.01459	-0.02759
1.91325	-0.01624	-0.02847
1.91492	-0.01818	-0.02988
1.91658	-0.01962	-0.03186
1.91825	-0.02032	-0.03407
1.91992	-0.02073	-0.03602
1.92158	-0.02118	-0.03733
1.92325	-0.02145	-0.03775
1.92492	-0.02138	-0.03736
1.92658	-0.02135	-0.03659
1.92825	-0.02153	-0.03584
1.92992	-0.02165	-0.03515
1.93158	-0.02143	-0.03435
1.93325	-0.02095	-0.03324
1.93492	-0.02042	-0.03174
1.93658	-0.02002	-0.03026
1.93825	-0.01992	-0.02926
1.93992	-0.02021	-0.02874
1.94158	-0.02085	-0.02824
1.94325	-0.02156	-0.02742
1.94492	-0.02191	-0.02654
1.94658	-0.02173	-0.02617
1.94825	-0.02111	-0.0264
1.94992	-0.02017	-0.02667
1.95158	-0.01883	-0.0264
1.95325	-0.01716	-0.02575
1.95492	-0.01563	-0.02562
1.95658	-0.01474	-0.02668
1.95825	-0.01458	-0.02842
1.95992	-0.01488	-0.02978
1.96158	-0.01547	-0.03031
1.96325	-0.01637	-0.03034
1.96492	-0.01753	-0.03037
1.96658	-0.01857	-0.03056
1.96825	-0.01913	-0.03078
1.96992	-0.01913	-0.03076
1.97158	-0.01876	-0.03029
1.97325	-0.01828	-0.02932
1.97492	-0.01807	-0.02826
1.97658	-0.01839	-0.02788
1.97825	-0.01917	-0.02859
1.97992	-0.02015	-0.03017
1.98158	-0.02134	-0.03195
1.98325	-0.02277	-0.03319
1.98492	-0.02404	-0.03332
1.98658	-0.02466	-0.03229
1.98825	-0.02451	-0.03049
1.98992	-0.02368	-0.02848
1.99158	-0.0226	-0.02679
1.99325	-0.02178	-0.02577
1.99492	-0.02131	-0.02542
1.99658	-0.02067	-0.02541
1.99825	-0.01936	-0.02533
1.99992	-0.01753	-0.0251
2.00158	-0.01585	-0.02507
2.00325	-0.01481	-0.02545
2.00492	-0.01438	-0.02604
2.00658	-0.01421	-0.02653
2.00825	-0.01391	-0.02671
2.00992	-0.01354	-0.02654
2.01158	-0.01354	-0.02626
2.01325	-0.01404	-0.02597
2.01492	-0.01461	-0.02555
2.01658	-0.01476	-0.02487
2.01825	-0.01441	-0.02409
2.01992	-0.01403	-0.02369
2.02158	-0.01411	-0.02411
2.02325	-0.01483	-0.02528
2.02492	-0.01593	-0.02656
2.02658	-0.01697	-0.02724
2.02825	-0.01769	-0.02709
2.02992	-0.01822	-0.02645
2.03158	-0.01873	-0.02587
2.03325	-0.01923	-0.0255
2.03492	-0.01949	-0.02519
2.03658	-0.01935	-0.02483
2.03825	-0.0189	-0.02438
2.03992	-0.01853	-0.02388
2.04158	-0.01839	-0.02344
2.04325	-0.01809	-0.02337
2.04492	-0.01715	-0.02379
2.04658	-0.01557	-0.02447
2.04825	-0.01366	-0.02518
2.04992	-0.01176	-0.02589
2.05158	-0.01042	-0.02653
2.05325	-0.01019	-0.02692
2.05492	-0.01114	-0.02699
2.05658	-0.01272	-0.02692
2.05825	-0.01413	-0.02697
2.05992	-0.01459	-0.02719
2.06158	-0.01381	-0.0274
2.06325	-0.01222	-0.02766
2.06492	-0.01069	-0.02818
2.06658	-0.01008	-0.02873
2.06825	-0.01072	-0.02865
2.06992	-0.01229	-0.02755
2.07158	-0.01413	-0.02597
2.07325	-0.01567	-0.02514
2.07492	-0.01667	-0.02584
2.07658	-0.01728	-0.02764
2.07825	-0.01802	-0.02946
2.07992	-0.01951	-0.03057
2.08158	-0.02183	-0.03097
2.08325	-0.02416	-0.03097
2.08492	-0.02534	-0.03081
2.08658	-0.02477	-0.03057
2.08825	-0.02289	-0.03041
2.08992	-0.02071	-0.03038
2.09158	-0.01889	-0.03022
2.09325	-0.01752	-0.02955
2.09492	-0.01679	-0.02846
2.09658	-0.01702	-0.02751
2.09825	-0.018	-0.02717
2.09992	-0.01909	-0.0275
2.10158	-0.01983	-0.02832
2.10325	-0.02021	-0.02949
2.10492	-0.02043	-0.03071
2.10658	-0.0203	-0.03165
2.10825	-0.01947	-0.03201
2.10992	-0.01806	-0.0317
2.11158	-0.01678	-0.03086
2.11325	-0.01635	-0.02979
2.11492	-0.01691	-0.02874
2.11658	-0.01797	-0.0281
2.11825	-0.01886	-0.02806
2.11992	-0.01897	-0.02827
2.12158	-0.01817	-0.02836
2.12325	-0.01711	-0.0285
2.12492	-0.01662	-0.02891
2.12658	-0.01707	-0.02937
2.12825	-0.01836	-0.02925
2.12992	-0.01991	-0.02803
2.13158	-0.02087	-0.02596
2.13325	-0.02086	-0.02407
2.13492	-0.02017	-0.0235
2.13658	-0.01913	-0.02467
2.13825	-0.01779	-0.02716
2.13992	-0.01633	-0.03002
2.14158	-0.01538	-0.03233
2.14325	-0.01543	-0.03379
2.14492	-0.01621	-0.0347
2.14658	-0.01709	-0.03531
2.14825	-0.01774	-0.03545
2.14992	-0.01813	-0.03498
2.15158	-0.0185	-0.03404
2.15325	-0.01904	-0.03295
2.15492	-0.01966	-0.03204
2.15658	-0.02	-0.03146
2.15825	-0.01967	-0.03104
2.15992	-0.01862	-0.03028
2.16158	-0.01725	-0.02893
2.16325	-0.01606	-0.02737
2.16492	-0.01534	-0.02639
2.16658	-0.01526	-0.02652
2.16825	-0.01591	-0.02765
2.16992	-0.01734	-0.02927
2.17158	-0.01934	-0.03095
2.17325	-0.02154	-0.03255
2.17492	-0.02386	-0.03406
2.17658	-0.02628	-0.03549
2.17825	-0.02845	-0.0367
2.17992	-0.02959	-0.03728
2.18158	-0.02926	-0.03673
2.18325	-0.02773	-0.03508
2.18492	-0.02566	-0.03322
2.18658	-0.02351	-0.03214
2.18825	-0.02151	-0.03181
2.18992	-0.01989	-0.03118
2.19158	-0.01875	-0.02959
2.19325	-0.01805	-0.02761
2.19492	-0.01761	-0.02637
2.19658	-0.01732	-0.02634
2.19825	-0.01732	-0.02725
2.19992	-0.01789	-0.02885
2.20158	-0.01883	-0.03111
2.20325	-0.01954	-0.03372
2.20492	-0.01984	-0.03592
2.20658	-0.02009	-0.03696
2.20825	-0.02046	-0.03652
2.20992	-0.0207	-0.03492
2.21158	-0.02066	-0.03296
2.21325	-0.0204	-0.03123
2.21492	-0.02016	-0.02991
2.21658	-0.02026	-0.02923
2.21825	-0.02089	-0.02933
2.21992	-0.02193	-0.02978
2.22158	-0.02294	-0.02992
2.22325	-0.0235	-0.02971
2.22492	-0.02361	-0.02956
2.22658	-0.02334	-0.02984
2.22825	-0.02264	-0.03075
2.22992	-0.02146	-0.03223
2.23158	-0.02018	-0.03393
2.23325	-0.01946	-0.03531
2.23492	-0.01963	-0.0357
2.23658	-0.02054	-0.03469
2.23825	-0.02177	-0.03257
2.23992	-0.0229	-0.03011
2.24158	-0.02352	-0.02785
2.24325	-0.0234	-0.0262
2.24492	-0.02275	-0.02571
2.24658	-0.02189	-0.02657
2.24825	-0.02109	-0.02818
2.24992	-0.02048	-0.02962
2.25158	-0.01968	-0.03028
2.25325	-0.01812	-0.03
2.25492	-0.01579	-0.02909
2.25658	-0.01347	-0.02822
2.25825	-0.01192	-0.02808
2.25992	-0.01153	-0.02886
2.26158	-0.01228	-0.0301
2.26325	-0.01395	-0.03108
2.26492	-0.01609	-0.03143
2.26658	-0.0182	-0.03129
2.26825	-0.01989	-0.03107
2.26992	-0.02085	-0.03098
2.27158	-0.02084	-0.03091
2.27325	-0.01982	-0.03068
2.27492	-0.01809	-0.03022
2.27658	-0.01601	-0.02962
2.27825	-0.01381	-0.0292
2.27992	-0.01177	-0.02941
2.28158	-0.01047	-0.0305
2.28325	-0.01039	-0.03214
2.28492	-0.01165	-0.03358
2.28658	-0.01398	-0.03418
2.28825	-0.01675	-0.03383
2.28992	-0.0192	-0.03304
2.29158	-0.02075	-0.0326
2.29325	-0.0212	-0.03299
2.29492	-0.02077	-0.03403
2.29658	-0.02005	-0.03523
2.29825	-0.01955	-0.03641
2.29992	-0.01933	-0.0377
2.30158	-0.01904	-0.039
2.30325	-0.01847	-0.03997
2.30492	-0.01763	-0.04033
2.30658	-0.0166	-0.03985
2.30825	-0.01537	-0.03841
2.30992	-0.014	-0.03646
2.31158	-0.01288	-0.03484
2.31325	-0.01267	-0.03409
2.31492	-0.01393	-0.03407
2.31658	-0.01655	-0.03427
2.31825	-0.01962	-0.03418
2.31992	-0.02213	-0.03362
2.32158	-0.02352	-0.03272
2.32325	-0.02373	-0.03171
2.32492	-0.02281	-0.03067
2.32658	-0.02089	-0.0296
2.32825	-0.01867	-0.02849
2.32992	-0.01724	-0.02759
2.33158	-0.01724	-0.0275
2.33325	-0.01809	-0.02851
2.33492	-0.01845	-0.03004
2.33658	-0.01747	-0.03122
2.33825	-0.01551	-0.03195
2.33992	-0.01375	-0.03264
2.34158	-0.01314	-0.03337
2.34325	-0.01407	-0.03385
2.34492	-0.01639	-0.03393
2.34658	-0.01925	-0.0338
2.34825	-0.02137	-0.03372
2.34992	-0.02191	-0.03368
2.35158	-0.02113	-0.03359
2.35325	-0.02006	-0.03339
2.35492	-0.01945	-0.03295
2.35658	-0.0194	-0.03237
2.35825	-0.01962	-0.03206
2.35992	-0.01992	-0.0323
2.36158	-0.02016	-0.03307
2.36325	-0.02025	-0.03398
2.36492	-0.02023	-0.03454
2.36658	-0.02009	-0.03467
2.36825	-0.01953	-0.0347
2.36992	-0.0184	-0.0349
2.37158	-0.01697	-0.0352
2.37325	-0.01572	-0.03556
2.37492	-0.01469	-0.03612
2.37658	-0.0135	-0.03664
2.37825	-0.01201	-0.03655
2.37992	-0.01086	-0.03551
2.38158	-0.01081	-0.03385
2.38325	-0.01204	-0.03218
2.38492	-0.01399	-0.03096
2.38658	-0.01613	-0.03054
2.38825	-0.01826	-0.03107
2.38992	-0.02031	-0.03223
2.39158	-0.02209	-0.03335
2.39325	-0.02321	-0.03395
2.39492	-0.02337	-0.03396
2.39658	-0.02256	-0.0335
2.39825	-0.02095	-0.03291
2.39992	-0.01884	-0.03278
2.40158	-0.01686	-0.03337
2.40325	-0.01562	-0.03426
2.40492	-0.01534	-0.03475
2.40658	-0.01571	-0.03442
2.40825	-0.01633	-0.03342
2.40992	-0.01692	-0.03218
2.41158	-0.01735	-0.03098
2.41325	-0.01757	-0.03007
2.41492	-0.0177	-0.02987
2.41658	-0.01781	-0.03064
2.41825	-0.01776	-0.03214
2.41992	-0.01744	-0.03378
2.42158	-0.01714	-0.03509
2.42325	-0.0172	-0.03609
2.42492	-0.01764	-0.03679
2.42658	-0.0181	-0.03684
2.42825	-0.01841	-0.03594
2.42992	-0.01878	-0.03449
2.43158	-0.01955	-0.03337
2.43325	-0.02074	-0.03302
2.43492	-0.02192	-0.0331
2.43658	-0.02243	-0.03289
2.43825	-0.02186	-0.03206
2.43992	-0.02024	-0.0309
2.44158	-0.01814	-0.02985
2.44325	-0.01659	-0.02935
2.44492	-0.01651	-0.02984
2.44658	-0.01793	-0.0315
2.44825	-0.01979	-0.03391
2.44992	-0.02076	-0.03616
2.45158	-0.02028	-0.03735
2.45325	-0.01869	-0.03723
2.45492	-0.01669	-0.03631
2.45658	-0.01499	-0.03532
2.45825	-0.01405	-0.03453
2.45992	-0.01389	-0.03382
2.46158	-0.01435	-0.03325
2.46325	-0.01539	-0.0332
2.46492	-0.01676	-0.03385
2.46658	-0.01791	-0.03483
2.46825	-0.01847	-0.03553
2.46992	-0.01838	-0.03547
2.47158	-0.01764	-0.0346
2.47325	-0.01643	-0.03328
2.47492	-0.01514	-0.03177
2.47658	-0.01413	-0.03035
2.47825	-0.01359	-0.02949
2.47992	-0.01339	-0.02955
2.48158	-0.01332	-0.0305
2.48325	-0.01352	-0.0318
2.48492	-0.01428	-0.03277
2.48658	-0.01568	-0.03309
2.48825	-0.0173	-0.03291
2.48992	-0.0184	-0.0325
2.49158	-0.01859	-0.03202
2.49325	-0.0182	-0.03149
2.49492	-0.01795	-0.03111
2.49658	-0.01795	-0.03119
2.49825	-0.01753	-0.03169
2.49992	-0.01625	-0.03233
2.50158	-0.01447	-0.03303
2.50325	-0.01298	-0.03369
2.50492	-0.01232	-0.03395
2.50658	-0.01247	-0.03348
2.50825	-0.01298	-0.03248
2.50992	-0.01332	-0.03152
2.51158	-0.01319	-0.03081
2.51325	-0.01271	-0.03039
2.51492	-0.01239	-0.03047
2.51658	-0.01258	-0.03106
2.51825	-0.01328	-0.03181
2.51992	-0.01437	-0.03253
2.52158	-0.01568	-0.03343
2.52325	-0.01707	-0.03462
2.52492	-0.01847	-0.03588
2.52658	-0.01967	-0.03684
2.52825	-0.02021	-0.03709
2.52992	-0.01968	-0.03649
2.53158	-0.01797	-0.03526
2.53325	-0.01565	-0.03395
2.53492	-0.01382	-0.0332
2.53658	-0.01354	-0.03349
2.53825	-0.01507	-0.03474
2.53992	-0.01758	-0.03617
2.54158	-0.01972	-0.03673
2.54325	-0.02053	-0.03588
2.54492	-0.01973	-0.03396
2.54658	-0.01791	-0.03175
2.54825	-0.0162	-0.03008
2.54992	-0.01535	-0.02964
2.55158	-0.01493	-0.03059
2.55325	-0.01423	-0.03239
2.55492	-0.01327	-0.03404
2.55658	-0.01265	-0.03482
2.55825	-0.01287	-0.03484
2.55992	-0.01405	-0.03473
2.56158	-0.01611	-0.03481
2.56325	-0.01852	-0.03476
2.56492	-0.02016	-0.03414
2.56658	-0.02013	-0.0329
2.56825	-0.01855	-0.03147
2.56992	-0.01639	-0.03045
2.57158	-0.0148	-0.03012
2.57325	-0.01446	-0.03034
2.57492	-0.0152	-0.03085
2.57658	-0.01616	-0.03131
2.57825	-0.01661	-0.03152
2.57992	-0.01663	-0.03168
2.58158	-0.01667	-0.03213
2.58325	-0.017	-0.03279
2.58492	-0.01749	-0.03331
2.58658	-0.01786	-0.03353
2.58825	-0.01789	-0.03335
2.58992	-0.01753	-0.03246
2.59158	-0.01685	-0.03049
2.59325	-0.0161	-0.02772
2.59492	-0.01563	-0.02512
2.59658	-0.01561	-0.02371
2.59825	-0.01595	-0.02389
2.59992	-0.0163	-0.02542
2.60158	-0.01618	-0.02758
2.60325	-0.01557	-0.0295
2.60492	-0.01527	-0.03072
2.60658	-0.01616	-0.03155
2.60825	-0.01825	-0.03242
2.60992	-0.0208	-0.03327
2.61158	-0.02314	-0.03389
2.61325	-0.02498	-0.03432
2.61492	-0.02602	-0.03484
2.61658	-0.02593	-0.03557
2.61825	-0.02496	-0.03618
2.61992	-0.02388	-0.03612
2.62158	-0.02321	-0.0352
2.62325	-0.0229	-0.03389
2.62492	-0.02257	-0.03287
2.62658	-0.02191	-0.03231
2.62825	-0.02091	-0.03199
2.62992	-0.01986	-0.0317
2.63158	-0.01935	-0.03135
2.63325	-0.01976	-0.03072
2.63492	-0.02087	-0.02958
2.63658	-0.0221	-0.02817
2.63825	-0.02275	-0.02708
2.63992	-0.02242	-0.02651
2.64158	-0.02146	-0.02633
2.64325	-0.02059	-0.02656
2.64492	-0.02022	-0.02709
2.64658	-0.02014	-0.02747
2.64825	-0.01998	-0.02737
2.64992	-0.01959	-0.02665
2.65158	-0.01879	-0.0253
2.65325	-0.01753	-0.02351
2.65492	-0.0161	-0.02181
2.65658	-0.01515	-0.02071
2.65825	-0.01506	-0.02036
2.65992	-0.01554	-0.02072
2.66158	-0.01603	-0.0218
2.66325	-0.01628	-0.02342
2.66492	-0.01625	-0.02505
2.66658	-0.01594	-0.02634
2.66825	-0.01521	-0.02732
2.66992	-0.01385	-0.0279
2.67158	-0.01207	-0.02801
2.67325	-0.01084	-0.02788
2.67492	-0.01095	-0.02789
2.67658	-0.01212	-0.02809
2.67825	-0.01371	-0.02818
2.67992	-0.01554	-0.02787
2.68158	-0.01765	-0.02701
2.68325	-0.01986	-0.02577
2.68492	-0.02188	-0.02456
2.68658	-0.02358	-0.02376
2.68825	-0.0247	-0.02353
2.68992	-0.02485	-0.02389
2.69158	-0.02399	-0.02466
2.69325	-0.02248	-0.02538
2.69492	-0.02068	-0.02537
2.69658	-0.01868	-0.02431
2.69825	-0.01672	-0.02255
2.69992	-0.01502	-0.02079
2.70158	-0.01365	-0.01957
2.70325	-0.0126	-0.01901
2.70492	-0.01208	-0.01896
2.70658	-0.01209	-0.01903
2.70825	-0.01226	-0.019
2.70992	-0.01226	-0.01903
2.71158	-0.01208	-0.01942
2.71325	-0.01197	-0.02028
2.71492	-0.01233	-0.02128
2.71658	-0.01333	-0.02191
2.71825	-0.01472	-0.02197
2.71992	-0.01589	-0.02169
2.72158	-0.01631	-0.02137
2.72325	-0.01603	-0.02115
2.72492	-0.01547	-0.02104
2.72658	-0.01498	-0.02083
2.72825	-0.01457	-0.02048
2.72992	-0.014	-0.02023
2.73158	-0.0131	-0.02038
2.73325	-0.01203	-0.02094
2.73492	-0.01117	-0.02173
2.73658	-0.01082	-0.02234
2.73825	-0.01101	-0.02243
2.73992	-0.01152	-0.02205
2.74158	-0.01215	-0.02149
2.74325	-0.01286	-0.02113
2.74492	-0.01385	-0.02161
2.74658	-0.01539	-0.02337
2.74825	-0.01753	-0.02615
2.74992	-0.01991	-0.02918
2.75158	-0.02203	-0.03189
2.75325	-0.02348	-0.03418
2.75492	-0.02433	-0.03631
2.75658	-0.0251	-0.03862
2.75825	-0.02626	-0.04106
2.75992	-0.02785	-0.04343
2.76158	-0.02978	-0.04561
2.76325	-0.03208	-0.0476
2.76492	-0.03456	-0.04947
2.76658	-0.03651	-0.05136
2.76825	-0.03725	-0.05322
2.76992	-0.03681	-0.05485
2.77158	-0.03617	-0.05618
2.77325	-0.03662	-0.0574
2.77492	-0.0389	-0.05897
2.77658	-0.0427	-0.06129
2.77825	-0.04701	-0.06405
2.77992	-0.05093	-0.06647
2.78158	-0.05398	-0.06798
2.78325	-0.05605	-0.06892
2.78492	-0.05747	-0.07033
2.78658	-0.05875	-0.07311
2.78825	-0.05998	-0.07723
2.78992	-0.06088	-0.08168
2.79158	-0.06146	-0.08529
2.79325	-0.06196	-0.08742
2.79492	-0.06254	-0.08829
2.79658	-0.06307	-0.08861
2.79825	-0.06339	-0.08903
2.79992	-0.06344	-0.0898
2.80158	-0.06329	-0.09072
2.80325	-0.06315	-0.09162
2.80492	-0.0631	-0.0925
2.80658	-0.06314	-0.09329
2.80825	-0.06345	-0.09363
2.80992	-0.06416	-0.09317
2.81158	-0.0652	-0.09199
2.81325	-0.06627	-0.09056
2.81492	-0.06707	-0.08918
2.81658	-0.06742	-0.08785
2.81825	-0.06721	-0.08651
2.81992	-0.06634	-0.08498
2.82158	-0.06491	-0.08302
2.82325	-0.06329	-0.08065
2.82492	-0.06187	-0.07814
2.82658	-0.06073	-0.07586
2.82825	-0.05965	-0.07416
2.82992	-0.05838	-0.07323
2.83158	-0.05708	-0.07286
2.83325	-0.05626	-0.07233
2.83492	-0.05641	-0.07083
2.83658	-0.0574	-0.06811
2.83825	-0.05848	-0.06459
2.83992	-0.05901	-0.0612
2.84158	-0.05865	-0.05876
2.84325	-0.05732	-0.05737
2.84492	-0.0553	-0.05623
2.84658	-0.05321	-0.05433
2.84825	-0.0516	-0.0514
2.84992	-0.05098	-0.04814
2.85158	-0.05164	-0.0453
2.85325	-0.05297	-0.04288
2.85492	-0.0537	-0.04044
2.85658	-0.0532	-0.0377
2.85825	-0.05198	-0.03484
2.85992	-0.05064	-0.0323
2.86158	-0.04929	-0.03029
2.86325	-0.04784	-0.02857
2.86492	-0.04652	-0.02683
2.86658	-0.04559	-0.02473
2.86825	-0.04506	-0.02197
2.86992	-0.04455	-0.01837
2.87158	-0.04374	-0.01412
2.87325	-0.04282	-0.0099
2.87492	-0.04231	-0.00655
2.87658	-0.04275	-0.00434
2.87825	-0.04409	-0.00269
2.87992	-0.04564	-0.00102
2.88158	-0.04679	0.000729
2.88325	-0.04754	0.002295
2.88492	-0.04832	0.003458
2.88658	-0.04941	0.004115
2.88825	-0.05073	0.00442
2.88992	-0.05202	0.004941
2.89158	-0.05312	0.006325
2.89325	-0.05387	0.008752
2.89492	-0.05433	0.011866
2.89658	-0.05471	0.015039
2.89825	-0.05517	0.017596
2.89992	-0.05567	0.019212
2.90158	-0.0559	0.020258
2.90325	-0.05567	0.021287
2.90492	-0.05514	0.022405
2.90658	-0.05483	0.023458
2.90825	-0.05547	0.024551
2.90992	-0.05744	0.025984
2.91158	-0.06048	0.027996
2.91325	-0.06398	0.030482
2.91492	-0.06723	0.033064
2.91658	-0.06965	0.035393
2.91825	-0.07103	0.037253
2.91992	-0.07151	0.038352
2.92158	-0.07129	0.038598
2.92325	-0.07088	0.038468
2.92492	-0.07102	0.038602
2.92658	-0.07224	0.039087
2.92825	-0.07437	0.039486
2.92992	-0.07671	0.039428
2.93158	-0.07866	0.038865
2.93325	-0.08013	0.038048
2.93492	-0.08145	0.037357
2.93658	-0.0829	0.036893
2.93825	-0.08456	0.036343
2.93992	-0.08628	0.035713
2.94158	-0.08777	0.035533
2.94325	-0.08891	0.036108
2.94492	-0.0899	0.037047
2.94658	-0.09092	0.037801
2.94825	-0.09204	0.038288
2.94992	-0.09329	0.038687
2.95158	-0.09482	0.039092
2.95325	-0.09661	0.039501
2.95492	-0.09821	0.039825
2.95658	-0.09904	0.039968
2.95825	-0.09895	0.039959
2.95992	-0.09852	0.039881
2.96158	-0.09854	0.039705
2.96325	-0.09935	0.039512
2.96492	-0.10064	0.039557
2.96658	-0.10165	0.040083
2.96825	-0.10186	0.041218
2.96992	-0.10135	0.042924
2.97158	-0.10054	0.044997
2.97325	-0.09948	0.047067
2.97492	-0.09784	0.048858
2.97658	-0.09557	0.050283
2.97825	-0.09294	0.051386
2.97992	-0.09018	0.052348
2.98158	-0.08718	0.053609
2.98325	-0.08374	0.055664
2.98492	-0.08016	0.058522
2.98658	-0.07734	0.061624
2.98825	-0.07568	0.064337
2.98992	-0.07442	0.066479
2.99158	-0.07252	0.06845
2.99325	-0.06989	0.071008
2.99492	-0.06699	0.074708
2.99658	-0.06391	0.079556
2.99825	-0.06026	0.085122
2.99992	-0.05577	0.090793
3.00158	-0.05063	0.095933
3.00325	-0.04521	0.100205
3.00492	-0.03989	0.103768
3.00658	-0.03521	0.107052
3.00825	-0.03134	0.110346
3.00992	-0.02764	0.113793
3.01158	-0.02318	0.117537
3.01325	-0.01764	0.121782
3.01492	-0.01128	0.126647
3.01658	-0.00454	0.132018
3.01825	0.002308	0.13762
3.01992	0.00903	0.14315
3.02158	0.015193	0.148265
3.02325	0.020442	0.15255
3.02492	0.024785	0.155762
3.02658	0.028533	0.158117
3.02825	0.031995	0.160211
3.02992	0.035313	0.162616
3.03158	0.038629	0.165643
3.03325	0.042128	0.169161
3.03492	0.045944	0.17279
3.03658	0.05022	0.176298
3.03825	0.055186	0.179629
3.03992	0.060735	0.182617
3.04158	0.066298	0.185023
3.04325	0.071216	0.186667
3.04492	0.075116	0.187638
3.04658	0.07798	0.188318
3.04825	0.080108	0.189148
3.04992	0.081954	0.190397
3.05158	0.083965	0.192101
3.05325	0.086451	0.194191
3.05492	0.089382	0.19647
3.05658	0.092381	0.198589
3.05825	0.095012	0.20034
3.05992	0.0971	0.201829
3.06158	0.098771	0.20327
3.06325	0.100267	0.204939
3.06492	0.101808	0.206977
3.06658	0.103471	0.209092
3.06825	0.105161	0.210708
3.06992	0.106726	0.211374
3.07158	0.108162	0.211134
3.07325	0.109696	0.210628
3.07492	0.111439	0.210764
3.07658	0.11311	0.2121
3.07825	0.114364	0.214621
3.07992	0.115349	0.218046
3.08158	0.116526	0.221905
3.08325	0.118147	0.225477
3.08492	0.120205	0.22821
3.08658	0.122455	0.230055
3.08825	0.12456	0.231364
3.08992	0.126444	0.232722
3.09158	0.128328	0.234527
3.09325	0.130522	0.236702
3.09492	0.133214	0.238831
3.09658	0.136183	0.240412
3.09825	0.139127	0.241242
3.09992	0.142106	0.241459
3.10158	0.145124	0.241413
3.10325	0.147709	0.2416
3.10492	0.149367	0.242508
3.10658	0.15023	0.244289
3.10825	0.150911	0.246917
3.10992	0.151855	0.250291
3.11158	0.153018	0.254034
3.11325	0.153976	0.257609
3.11492	0.154536	0.260744
3.11658	0.154974	0.263463
3.11825	0.155525	0.26577
3.11992	0.156009	0.267456
3.12158	0.156248	0.268393
3.12325	0.156319	0.268865
3.12492	0.156388	0.269343
3.12658	0.156572	0.270077
3.12825	0.15696	0.271173
3.12992	0.157757	0.272617
3.13158	0.159354	0.274004
3.13325	0.162028	0.274722
3.13492	0.165428	0.274677
3.13658	0.168605	0.274553
3.13825	0.170897	0.275177
3.13992	0.17245	0.276586
3.14158	0.173549	0.278034
3.14325	0.174127	0.27878
3.14492	0.174034	0.278654
3.14658	0.173216	0.277734
3.14825	0.171715	0.275944
3.14992	0.169975	0.273412
3.15158	0.168778	0.270893
3.15325	0.16864	0.269222
3.15492	0.169552	0.268724
3.15658	0.171091	0.269294
3.15825	0.17251	0.270653
3.15992	0.173152	0.272301
3.16158	0.172913	0.273538
3.16325	0.1723	0.273866
3.16492	0.171949	0.273323
3.16658	0.171959	0.272221
3.16825	0.171885	0.270885
3.16992	0.17132	0.269677
3.17158	0.170157	0.268929
3.17325	0.168611	0.268677
3.17492	0.167376	0.268676
3.17658	0.167506	0.268591
3.17825	0.169497	0.26812
3.17992	0.172602	0.266983
3.18158	0.175591	0.265095
3.18325	0.177927	0.262738
3.18492	0.179751	0.260585
3.18658	0.181172	0.259617
3.18825	0.182019	0.260436
3.18992	0.182089	0.262681
3.19158	0.181373	0.265239
3.19325	0.1801	0.266993
3.19492	0.178883	0.26748
3.19658	0.178368	0.266722
3.19825	0.178658	0.264866
3.19992	0.179321	0.262246
3.20158	0.179998	0.259785
3.20325	0.180421	0.258577
3.20492	0.18022	0.258865
3.20658	0.179292	0.259726
3.20825	0.178123	0.260033
3.20992	0.177333	0.25935
3.21158	0.177182	0.257867
3.21325	0.177551	0.255949
3.21492	0.178273	0.253901
3.21658	0.17908	0.251886
3.21825	0.179517	0.24993
3.21992	0.179226	0.247901
3.22158	0.178276	0.24568
3.22325	0.176992	0.243274
3.22492	0.175558	0.240997
3.22658	0.173987	0.239487
3.22825	0.172279	0.239176
3.22992	0.170616	0.239627
3.23158	0.169304	0.239903
3.23325	0.168424	0.239415
3.23492	0.167692	0.238067
3.23658	0.166712	0.235886
3.23825	0.165314	0.23296
3.23992	0.163644	0.229698
3.24158	0.162118	0.226896
3.24325	0.161066	0.225132
3.24492	0.160449	0.224277
3.24658	0.159999	0.22379
3.24825	0.159357	0.223241
3.24992	0.158273	0.222381
3.25158	0.156958	0.221038
3.25325	0.156068	0.219259
3.25492	0.155928	0.217251
3.25658	0.156191	0.215256
3.25825	0.1563	0.213334
3.25992	0.155956	0.211248
3.26158	0.155006	0.208734
3.26325	0.153378	0.205909
3.26492	0.151208	0.202887
3.26658	0.148858	0.199415
3.26825	0.14667	0.195429
3.26992	0.144709	0.191546
3.27158	0.142713	0.188501
3.27325	0.140368	0.186585
3.27492	0.137726	0.185568
3.27658	0.135162	0.184801
3.27825	0.13291	0.183467
3.27992	0.130896	0.181076
3.28158	0.128959	0.177858
3.28325	0.127134	0.174738
3.28492	0.125461	0.172679
3.28658	0.123816	0.171909
3.28825	0.122082	0.171833
3.28992	0.120248	0.171448
3.29158	0.11815	0.170016
3.29325	0.115527	0.167667
3.29492	0.112626	0.164985
3.29658	0.110156	0.162189
3.29825	0.108507	0.15918
3.29992	0.107424	0.155992
3.30158	0.106372	0.152696
3.30325	0.105067	0.149328
3.30492	0.103624	0.145879
3.30658	0.102353	0.142409
3.30825	0.101363	0.139188
3.30992	0.100462	0.136714
3.31158	0.099494	0.135378
3.31325	0.098434	0.135226
3.31492	0.097209	0.135836
3.31658	0.095833	0.136457
3.31825	0.094354	0.136422
3.31992	0.092666	0.1354
3.32158	0.090526	0.13332
3.32325	0.087692	0.130389
3.32492	0.08414	0.127079
3.32658	0.080465	0.123944
3.32825	0.077776	0.121372
3.32992	0.076632	0.119319
3.33158	0.076424	0.117598
[truncated: 3,360 more rows]

## Sheet: Fig 5F
Temperature	HMPV-B wt			Stabilized
25.1144	15851	33953.8	16731.9	34278.8	24252.5	5744.02
25.174	20392.7	28503.9	17937.2	33474.3	23075.1	6337.37
25.2337	24153.1	19443.1	18487.4	31115.6	19465.4	8604.17
25.2933	26059.7	9246.03	17450.2	27629.8	13956.1	12439.7
25.3529	25318.8	1387.68	14070.8	23932.3	7989.25	17048.6
25.4125	21532.3	-1314.19	8410.38	21063.9	3400.38	21143
25.4721	14860.4	1910.74	1731.25	19794.1	1704.94	23441
25.5318	6161.59	9473.21	-3750.02	20372.1	3523.2	23216.1
25.5914	-3001.43	18368.2	-5785.32	22522.5	8446.36	20575.4
25.651	-10701.7	25660.5	-3179.95	25619.4	15281	16300.7
25.7107	-15206.4	29644.9	3627.82	28932.9	22489.2	11385.8
25.7703	-15503.2	30160.7	12776.8	31843.6	28558.6	6641.28
25.8299	-11503.1	28208.1	21806.9	33998.9	32261.8	2621.09
25.8895	-3920.03	25287.3	28513.6	35323.1	32851.8	-192.742
25.9491	5995.61	22746.1	31436.3	35872.9	30243.4	-1267.16
26.0088	16637.1	21324.5	30007.9	35597.9	25105.7	-205.568
26.0684	26138.4	20925	24657.4	34190.6	18738.5	2828.92
26.128	32567	20786.7	16930.4	31238.6	12694.4	6815.59
26.1877	34342.4	20020.8	9333.56	26627.5	8256.32	10053
26.2473	30851.8	18200.8	4585.49	20943.5	6029.04	10853.4
26.3069	22884	15556	4406.87	15466.8	5792.56	8420.46
26.3665	12562.9	12587.2	8633.23	11689	6706.26	3387.29
26.4261	2708.42	9425.61	15339.6	10569.8	7720.51	-2359.6
26.4858	-4138.72	5589.88	21930.2	12009.1	7998.85	-6524.05
26.5454	-6561.04	479.717	26421.8	14900.3	7203.2	-7467.68
26.605	-4586.89	-5764.73	28106.2	17732.2	5558.41	-4927.84
26.6646	604.132	-11823.8	27377.5	19405.1	3718.25	23.8236
26.7243	7401.15	-15730.4	25170.5	19719.7	2518.07	5687.17
26.7839	14438.2	-16056.1	22500.6	19282	2686.71	10671.6
26.8435	20863.7	-12838.8	20205	18977.5	4589.71	14477.6
26.9031	26176.2	-7517.9	18781.4	19396.4	8045.83	17395
26.9628	29860.6	-2011.51	18219.5	20613.2	12276.8	19889.1
27.0224	31279.3	2305.32	18017.2	22293.7	16054.7	22025.1
27.082	29922.5	4977.02	17464.8	23935.2	18082.6	23407.7
27.1416	25936.2	6166.86	16051.6	25031.7	17554.3	23648.2
27.2013	20376.6	6144.01	13656.3	25139.1	14591.2	22849.6
27.2609	14918.1	5029.84	10363	23932.8	10291.8	21598.2
27.3205	10996.8	2883.6	6128.98	21348.3	6229.04	20426.6
27.3801	9059.95	-124.712	749.553	17698.8	3648.04	19191.6
27.4398	8466.93	-3648.16	-5728.48	13654.9	2818.35	16976.2
27.4994	8141.77	-7232.48	-12480.5	10034.5	2955.4	12657.5
27.559	7417.85	-10387.8	-17790.4	7538.32	2752.72	5815.23
27.6186	6426.29	-12635.3	-19604.8	6584.88	1232.54	-2715.47
27.6783	5808.19	-13633.3	-16499.5	7364.28	-1619.2	-11036.8
27.7379	6106.76	-13322.9	-8468.42	9957.84	-4778.26	-17082.8
27.7975	7361.73	-11990.5	2823.23	14342.7	-6739.19	-19595.7
27.8571	9147.83	-10105.9	14461.6	20216.4	-6385.47	-18575.3
27.9168	10918.3	-8024.58	23180.1	26794.1	-3691.06	-15008.9
27.9764	12291.2	-5814.9	26431.2	32828.2	233.072	-10207.6
28.036	13104.8	-3389.85	23283.6	36945.8	3758.65	-5268.93
28.0956	13273.8	-773.629	14736	38185.8	5658.2	-895.288
28.1553	12676.6	1732.29	3340.88	36456	5698.47	2541.76
28.2149	11243.8	3677.46	-7678.41	32642.4	4577.97	4884.19
28.2745	9172.9	4711.31	-15390.3	28275.3	3354.95	6156.05
28.3341	7060.81	4732.56	-17904.2	24828.8	2834.04	6567.87
28.3938	5752.57	3789.66	-14787.3	23032.3	3254.82	6508.18
28.4534	5897.1	1922.86	-7107.98	22515.3	4302.14	6448.73
28.513	7521.05	-830.001	2896.54	22117.3	5270.19	6816.69
28.5726	9906.35	-4238.72	12502.1	20694.9	5325.18	7865.96
28.6323	11930.1	-7694.63	19322.3	17930.9	3873.36	9570.75
28.6919	12607.2	-10272.3	21985.7	14532.5	957.251	11570
28.7515	11519.5	-11131.5	20445.3	11666.5	-2563.65	13180.8
28.8111	8957.28	-10048.7	15809.4	10084.6	-5268.47	13561.3
28.8708	5867.75	-7735.04	9720.35	9736.17	-5868.88	12059.6
28.9304	3617.42	-5673.66	3534.48	10199.5	-3970.58	8605.06
28.99	3546.74	-5492.3	-2185.46	11489.8	-472.434	3898.98
29.0496	6384.51	-8152.09	-7552.03	14330.9	2754.16	-814.041
29.1093	11829.6	-13422.5	-12703	19465.2	3766.44	-4338.15
29.1689	18708.1	-19859.1	-17181.9	26541.2	1576	-6132.22
29.2285	25601.8	-25356.8	-19945.8	33692.6	-3344.83	-6536.96
29.2881	31458.8	-28025.8	-19983.7	38422.4	-9346.27	-6452.16
29.3478	35688.7	-26995.5	-17061.8	39210.9	-14497.6	-6716.62
29.4074	37817.8	-22746.2	-11978.9	36615.3	-17529.7	-7616.45
29.467	37158.1	-16757.2	-6205.24	32867.6	-18294.2	-8828.19
29.5266	32965.7	-10774.5	-1129.18	30277.3	-17479.6	-9750.59
29.5863	25076.9	-6176.65	2569.02	29670.2	-15867.3	-9942.7
29.6459	14532.3	-3758.07	5099.64	30032.3	-13666.3	-9379.85
29.7055	3661.06	-3811.56	7128.74	29544.1	-10447.3	-8396.84
29.7651	-4623.25	-6186.52	9035.79	27099.7	-5686.8	-7386.02
29.8248	-8001.83	-10133.6	10343.3	23137.5	563.629	-6492.06
29.8844	-5738.73	-14217.9	9839.97	19265.4	7435.43	-5521.59
29.944	1148.36	-16643	6404.69	17093.5	13616.3	-4159.91
30.0036	10552.8	-16066.4	-135.414	17191.1	17976	-2331.76
30.0633	20272.8	-12430.3	-8796.9	18835	19981.4	-368.102
30.1229	28661.3	-7231.15	-17999.3	20616.4	19687.4	1108.66
30.1825	34716	-2908.97	-26357.7	21366.6	17465	1485.93
30.2421	37864	-1739.39	-33073.4	20775.4	13731.7	440.556
30.3017	37873.5	-4788.8	-37796.8	19365.5	8828.3	-1880.91
30.3614	34956	-11482.8	-40301.8	17993.5	2994.61	-4785.91
30.421	29822.5	-19929.1	-40293.6	17325.7	-3618.8	-7147.07
30.4806	23483.1	-27787.6	-37450	17571.9	-10831.9	-7816.07
30.5403	16907.3	-33293.9	-31642.3	18511.1	-18200.3	-6255.96
30.5999	10852.4	-35864.4	-23220.2	19619.2	-24841.6	-3014.6
30.6595	5955.13	-35955.4	-13316.3	20225	-29532.5	367.301
30.7191	2869.15	-34296.7	-3818.59	19734.6	-31199.3	2072.44
30.7787	2137.77	-31157.8	3174.16	17941.5	-29520.2	946.836
30.8384	3818.32	-26320.8	6279.19	15265.6	-25197.8	-2934.26
30.898	7159.11	-19792.4	5511.02	12679.5	-19659.2	-8411.45
30.9576	10672.3	-12548.4	2202.79	11288.2	-14355.7	-13863.8
31.0173	12641.6	-6429.13	-1811.06	11841.4	-10161.7	-17866.1
31.0769	11821.6	-3127.96	-5115.56	14507.2	-7215.07	-19543.7
31.1365	7972.4	-3004.91	-7130.42	18947.7	-5234.07	-18628.7
31.1961	2056.8	-4724.6	-7915.55	24464.6	-3977.47	-15430.2
31.2557	-4006.61	-6076.98	-7724.1	30035.2	-3479.42	-10745.4
31.3154	-7954.74	-5428.66	-6708.53	34348.1	-3915.93	-5624.54
31.375	-8039.18	-2794.31	-4871.14	36140	-5256.78	-992.616
31.4346	-3833.26	166.089	-2205.27	34801.5	-7035.17	2643.37
31.4943	3446.96	1190.33	1054.16	30828.5	-8477.34	5145.12
31.5539	11331.4	-1199.25	4172.23	25594.3	-8903.75	6418.47
31.6135	17143.3	-6856.77	5888.65	20562	-8085.46	6149.34
31.6731	19182.3	-14199.2	4940.21	16537	-6268.4	3952.93
31.7327	17396.1	-21185.5	975.25	13610.4	-3869.26	-139.347
31.7924	13162.4	-26411	-4827.74	11796.4	-1112.32	-5266.13
31.852	8388.88	-29618.1	-10137.6	11633.5	2103.3	-9855.41
31.9116	4586.94	-31442.5	-12847	14101.2	5984.73	-12333.2
31.9713	2535.13	-32660	-12453.9	19700.4	10440.8	-11998.4
32.0309	2534.47	-33391	-10422.2	27529.9	14792.8	-9415.52
32.0905	4700.09	-32784.5	-9192.28	35213.1	17857.6	-6033.37
32.1501	8888.2	-29437.6	-10593.2	39966.6	18467.1	-3335.19
32.2097	14307.5	-22452.4	-14753.6	40114.6	16081.5	-2165.6
32.2694	19388.1	-12487.3	-20160.9	35959.9	11128.5	-2664.73
32.329	22259.4	-1943.27	-24665.1	29372.7	4772.87	-4621.71
32.3886	21641.8	5997.29	-26647.2	22527.6	-1717.12	-7733.19
32.4482	17624.9	9049.38	-25663	16763.7	-7565.17	-11508.4
32.5079	11824.2	7020.66	-22371.4	12288.2	-12584.3	-15084.2
32.5675	6747.08	1738.94	-18011.8	8715.42	-16791	-17305.2
32.6271	4638.37	-4228.19	-13890.5	5743.46	-19894.5	-17180.7
32.6867	6383.73	-9102.07	-11078.9	3446.11	-21186.4	-14364.9
32.7464	11093.5	-12558.6	-10298.9	2124.12	-19983.9	-9360.68
32.806	16647.6	-15220.8	-11780.6	2057.43	-16252.6	-3350.48
32.8656	20844.7	-17555.5	-15004	3424.41	-10902.9	2204.3
32.9252	22466.1	-19194	-18476.6	6308.1	-5481.26	6037.43
32.9849	21626.5	-19179.2	-19958.4	10576.7	-1481.75	7497.65
33.0445	19356.2	-16778.3	-17266.7	15639.4	267.415	6742.15
33.1041	16845.8	-12083	-9398.63	20334.3	-139.352	4593.72
33.1637	14803.2	-6006.62	2701.41	23239.6	-1843.22	2106.24
33.2234	13227.9	89.3596	16214.6	23328.3	-3611.04	100.317
33.283	11608.7	4750.91	27367.1	20556.4	-4271.5	-1059.47
33.3426	9428.02	6739.21	32744	16001.4	-3107.36	-1427.6
33.4022	6710	5500.48	30483.5	11424.7	-57.0079	-1345.3
33.4619	4223.31	1669.59	20927.9	8508.96	4288.44	-1348.78
33.5215	3139.39	-2883.21	6520.57	8158.84	8905.81	-2067.99
33.5811	4285.71	-5841.14	-9042.98	10210.6	12681.6	-3957.19
33.6407	7515.18	-5713.96	-22125.7	13630.1	14733.8	-6930.62
33.7004	11642.2	-2734.06	-30352.9	17076.4	14665.7	-10210
33.76	14967.5	1327.78	-33158	19506	12679	-12599
33.8196	16044.3	4254.32	-31471.3	20545.2	9493.56	-13103.2
33.8792	14278.5	4613.55	-26829.4	20488.6	6023.9	-11458.5
33.9389	10175.7	2307.37	-20496.6	19992.3	2941.02	-8207.38
33.9985	5217.31	-1738.42	-13103.6	19667.2	384.497	-4343.91
34.0581	1345.63	-6267.72	-4891.75	19786	-1972.51	-817.976
34.1177	191.807	-10187.3	3775.15	20216.2	-4569.31	1780.75
34.1774	2310.67	-12619.9	12071.3	20569.9	-7568.88	3242.63
34.237	6905.34	-12808.1	18798.3	20457.4	-10680.9	3591.3
34.2966	12296	-10265.8	22749.8	19720.3	-13263.2	2903.76
34.3562	16894.9	-5173.61	23139.6	18552.4	-14600	1211.14
34.4159	19984.4	1335.33	19847.5	17462.4	-14240.3	-1482.98
34.4755	21770.3	7451.06	13527.3	17086	-12236.1	-5082.3
34.5351	22726.2	11456	5599.05	17885.4	-9150.25	-9274.57
34.5947	22854.9	12556.5	-1971.64	19888.9	-5835.99	-13476.7
34.6544	21527.7	11176.1	-7232.95	22570.6	-3083.85	-16861.9
34.714	18058.4	8560.07	-9090.05	25021.9	-1321.66	-18515.2
34.7736	12505.6	5915.41	-7937.67	26344.1	-505.34	-17660.1
34.8332	6001.24	3608.55	-5562.85	26097.9	-164.697	-13969.4
34.8929	363.579	875.437	-4189.92	24498.7	411.884	-7795.84
34.9525	-2681.56	-3702.7	-5215.94	22197.9	1840.27	-175.931
35.0121	-2123.29	-11111.9	-8473.52	19813.2	4238.53	7436.67
35.0717	2147.93	-20780.8	-12431.5	17565.5	6972.12	13579
35.1314	9437.68	-30208	-15104.6	15286.1	8878.92	17122.2
35.191	18408.6	-35790.1	-15123.5	12745.7	8991.29	17480.3
35.2506	27212.9	-34554.5	-12434.3	9990.13	7300.27	14730.5
35.3102	33768.3	-25799.7	-8300.56	7438.15	4930.14	9650.3
35.3699	36252.6	-11592.3	-4680.8	5714.03	3489.36	3605.81
35.4295	33723.2	4188.4	-3250.82	5360.39	4029.13	-1806.95
35.4891	26507.4	17633.7	-4656.83	6584.08	6408.83	-5278.61
35.5487	16115.3	26330.6	-8314.95	9182.07	9447.41	-6249.76
35.6084	4722.75	29860.7	-12846.8	12652.4	11664.4	-5084.35
35.668	-5489.72	29210.8	-16741.1	16402.4	12017.6	-2897.88
35.7276	-12867.6	25724	-18891.2	19943.6	10238.7	-1071.4
35.7872	-16559.2	20356	-18747.1	22941.6	6766.73	-620.426
35.8469	-16577.7	13628.6	-16135	25167.7	2530.04	-1676.05
35.9065	-13647.1	6127.09	-11017.8	26447.6	-1259.62	-3320.7
35.9661	-8861.03	-1057.15	-3454.48	26736.2	-3382.54	-3981.61
36.0257	-3301.51	-6377.41	6183.62	26219.1	-3043.98	-2220.42
36.0853	2205.49	-8434.3	16946.5	25300.6	-305.61	2432.92
36.145	7157.35	-6737.99	27173.3	24351.8	3853.93	9035.38
36.2046	11395.3	-2100.03	34695.6	23412.1	8006.34	15455.1
36.2642	15148.5	3624.68	37424.7	22102.8	10998.1	19242.6
36.3239	18986.8	8353.07	34278.7	19931.3	12371	18755.3
36.3835	23512.7	10722.1	26027.8	16756.8	12210.7	14006.9
36.4431	28819.3	10615.1	15464	13089.4	10687.6	6701.51
36.5027	34095.4	8993.72	6390.11	9926.95	7809.38	-589.204
36.5624	37735.8	7182.21	1800.62	8198.76	3617.55	-5628.55
36.622	38046.7	6102.94	2332.05	8094.43	-1414.07	-7381.08
36.6816	34110.3	5908.98	6102.81	8789.27	-6275.58	-6081.82
36.7412	26303.2	6175.99	10056.4	8866.1	-9827.91	-2649.52
36.8008	16172.2	6366.89	11882.5	7328.33	-11409.7	1968.33
36.8605	5829.97	6253.87	11125.3	4528.64	-11126.3	7058.53
36.9201	-2775.04	6015.2	8879.94	2231.92	-9579.91	11931.3
36.9797	-8386.57	6012.24	6577.76	2616.87	-7288.56	15643.3
37.0393	-10630.3	6447.91	4961.4	6850.93	-4327.92	17062.8
37.099	-9785.09	7172.85	3986.77	14307.2	-427.531	15388.9
37.1586	-6235.55	7874.28	3498.59	22939.4	4620.31	10780.1
37.2182	-23.3696	8451.19	3818.29	30402.1	10594.8	4567.91
37.2779	9012.73	9199.1	5659.26	35124.3	16686.7	-1180.63
37.3375	20439.2	10512.1	9461.08	36746.2	21598.5	-4535.75
37.3971	32408.7	12318.4	14826.9	35959.5	23886.2	-4508.98
37.4567	41769	13829.9	20616.3	34031.1	22546.8	-1359.76
37.5164	45403.8	13960.6	25593.1	32261	17621.9	3697.83
37.576	42019.8	12109.8	29113.5	31501.1	10487.9	9106.39
37.6356	33092.5	8589.26	31334.3	31871.9	3468.87	13570.9
37.6952	22198.8	4407.19	32861.9	32830.6	-1145.41	16362.8
37.7548	13175.5	655.591	34154	33555.1	-2155.97	17283
37.8145	8318.51	-1830.67	35128.3	33418.6	84.3836	16446.7
37.8741	7714.02	-2427.06	35209.5	32238.7	4115.02	14143.5
37.9337	9807.49	-593.525	33823.5	30221.1	8315.02	10890.7
37.9933	12608.4	3904.73	30916.9	27709.8	11686.9	7498.2
38.053	14665.9	10518.6	27121.5	24956.7	13976.8	4911.92
38.1126	15442.4	17707.4	23387.2	22102.8	15306.9	3803.58
38.1722	15229.3	23425.5	20350.4	19304.6	15803.3	4252.93
38.2318	14884.4	26129	17945.6	16863.1	15569.8	5849.19
38.2915	15525.7	25576	15562.8	15119.2	14871.5	8137.63
38.3511	18099.1	22819.6	12658.4	14196.5	14194	10986.9
38.4107	22839.8	19413.9	9257.07	13839	14035	14495.3
38.4703	28927.8	16499.4	5903.53	13631.1	14614.5	18565
38.53	34674	14381.1	3131.2	13413.7	15804.4	22613.2
38.5896	38288.1	12739.4	1003.79	13435.3	17307.3	25716.4
38.6492	38790	11099.4	-756.249	14008.1	18883.6	27060.1
38.7088	36442.5	9150.45	-2175.76	14986.3	20368.4	26302.7
38.7685	32449.4	6897.87	-2652	15682.5	21490.8	23634.3
38.8281	28123	4755.27	-1269	15442	21726.1	19631
38.8877	24177.8	3661.37	2449.61	14320.5	20416.8	15087.2
38.9473	20590.5	4961.36	8062.57	13186.9	17180.9	10928.1
39.007	17068.7	9904.39	14441.2	13062.6	12375.4	8059.31
39.0666	13630.5	18831.2	20389.2	14370.5	7246.95	7113.58
39.1262	10817	30500.8	25096	16775.3	3592.91	8159.35
39.1858	9401.28	42039.4	28230.3	19678.2	2960.46	10573.5
39.2455	9908.89	49765.8	29900.4	22764	5830.78	13270.6
39.3051	12337.8	50588.3	30665.3	26021.6	11232	15194.2
39.3647	16108.8	43376	31426.1	29331.4	17088.4	15816.6
39.4243	20170.6	29629.9	32942.3	32169.6	21189.7	15303
39.484	23151.1	13054.6	35182.4	33778.2	22225.7	14291.6
39.5436	23738.5	-1807.58	37039.7	33654.8	20340.8	13503.2
39.6032	21290.3	-11250.5	36813.6	31887.6	16923.5	13430.9
39.6628	16413.9	-13598.8	33171.5	29113.4	13817.6	14241.1
39.7225	10930.1	-9417.02	25934.3	26227.6	12438.4	15795.6
39.7821	7099.49	-790.185	16132.5	24126.9	13257	17735.8
39.8417	6484.64	9740.47	5502.76	23577.1	15802	19607.5
39.9013	9270.78	19962.9	-4133.5	25053.6	19052.9	20994.7
39.961	14415.8	28183.5	-11201.5	28474.5	21915.6	21636.8
40.0206	20378.1	33106.6	-14457	32964.6	23611	21425.3
40.0802	25801.7	33809.6	-13195.1	36981	23892.5	20324.2
40.1398	29767.2	30030.2	-7713.16	38890.9	23081.3	18289.4
40.1995	31751	22480.8	307.271	37738.8	21867	15273.8
40.2591	31562	12856.1	8059.21	33691.5	20888.4	11341.4
40.3187	29362.4	3358.2	12718.8	27843.9	20270.3	6812.79
40.3783	25636.1	-4035.72	12765.1	21556.2	19458.5	2370.85
40.438	21101.4	-8225.97	8627.19	15815.2	17558	-991.968
40.4976	16538	-9293.46	2305.02	11029	13973.2	-2212.12
40.5572	12640.8	-8277.32	-3646.79	7254.22	8906.51	-553.376
40.6168	9853.85	-6593.88	-7080.66	4538.16	3372.35	3988.73
40.6765	8225.99	-5357.26	-6833.43	3088.6	-1237.74	10430.7
40.7361	7479.58	-4949.15	-2916.11	3212.09	-3720.03	16915.2
40.7957	7331.85	-5005.2	3580.48	5100.99	-3514.52	21241.4
40.8553	7812.63	-4780.88	10859.6	8614.53	-944.593	21684.5
40.915	9178.22	-3677.29	16926	13195.2	2808.63	17753.5
40.9746	11335.5	-1666.61	20105.2	18003	6124.87	10501.1
41.0342	13346.8	615.578	19418.8	22234.8	7661.2	2156.18
41.0938	13676.1	2149.1	14854.3	25445.6	7006.3	-4780.6
41.1535	11269.7	2077.05	7470.85	27602.7	4775.22	-8512.75
41.2131	6560.83	184.822	-812.928	28838.3	2057.98	-8498.87
41.2727	1462.51	-2974.56	-7799.72	29184.5	-331.997	-5353.71
41.3323	-1883.58	-6390.6	-11804.8	28549.2	-2168.11	-326.356
41.392	-2625.62	-9120.42	-12221.5	26950.7	-3495.41	5207.88
41.4516	-1757.1	-10666.4	-9669.68	24671.8	-4117.48	10007.4
41.5112	-1246.08	-11022.1	-5615.5	22055.3	-3469.73	13046.5
41.5708	-2466.96	-10482	-1662.95	19118.3	-1046.02	13641.1
41.6305	-5219.8	-9473.95	1158.04	15363.6	3013.21	11669.6
41.6901	-8011.05	-8489.04	2730.14	10123.6	7643.75	7739.77
41.7497	-9247.21	-7973.07	3563.44	3221.89	11152.9	3040.33
41.8093	-8317.46	-8070.87	4102.14	-4525.99	11932.8	-1130.63
41.8689	-5816.02	-8421.82	4223.56	-11412.3	9236.18	-3951.14
41.9286	-2968.41	-8251.73	3351.45	-15471.6	3655.32	-5369.86
41.9882	-883.315	-6852.5	1151.36	-15322.2	-2944.9	-5900.63
42.0478	-164.051	-4126.17	-1971.06	-10753.9	-8083.73	-6081.09
42.1075	-877.913	-777.133	-5071.3	-2875.8	-9675.02	-6049.12
42.1671	-2641.87	1995.83	-7396.31	6244.44	-6979.68	-5566.58
42.2267	-4620.7	3110.8	-8891.81	14252.6	-975.63	-4423.76
42.2863	-5630.85	2096.44	-9908.13	19222.3	6072.82	-2850.31
42.346	-4592.17	-799.123	-10455.5	20159.7	11649.6	-1586.39
42.4056	-1225.6	-4887.63	-9859.25	17125.2	14047.8	-1520.41
42.4652	3488.42	-9392.18	-7325.57	11061.7	12891.5	-3118.24
42.5248	7548.12	-13637.4	-3005.34	3483.54	8926.03	-6009.43
42.5844	8854.52	-16966.6	1473.01	-3860.15	3371.66	-9070.81
42.6441	6278.55	-18649.8	3606.44	-9421.84	-2700.58	-11005.8
42.7037	206.758	-18013.7	1501.12	-12347.6	-8614.69	-11076.5
42.7633	-7664.79	-14828.2	-4813.96	-12775.9	-13927	-9463.77
42.8229	-15069.6	-9659.4	-13147.7	-11650.6	-18127.3	-7003.19
42.8826	-20028.1	-3837.06	-20229.4	-10068.6	-20518	-4502.53
42.9422	-21508.1	1032.86	-23409.8	-8618.65	-20433.5	-2205.75
43.0018	-19617.1	3739.36	-21886.6	-7249.27	-17677.2	174.646
43.0615	-15326.9	3955.78	-16759	-5701.51	-12828.1	2889.4
43.1211	-9832.15	2285.26	-10042.5	-4047.05	-7172.05	5553.91
43.1807	-4017.61	-62.1692	-3494.8	-2724.8	-2215.02	7028.89
43.2403	1640.64	-1772.5	1989.02	-2121.57	937.444	6006.03
43.3	6744.19	-1904.62	6181.25	-2087.16	2048.63	1963.39
43.3596	10592.4	-221.42	8946.94	-1966.6	1774.38	-4194.74
43.4192	12181.5	2689.85	9788.61	-1095.09	1257.07	-10344.3
43.4788	10642.6	5579.06	7879	637.843	1478	-14184.2
43.5384	5830.36	6933.32	2568.35	2652.29	2716.37	-14477.9
43.5981	-1422.96	5522.85	-5943.26	4028.33	4399.19	-11669.5
43.6577	-9614.94	896.485	-16213.5	4020.15	5418.48	-7477.73
43.7173	-17293.2	-6309.2	-25855	2395.97	4707.37	-3820.29
43.7769	-23633.4	-14355.3	-32518.9	-507.585	1797.11	-1803.12
43.8366	-28474.6	-20798.9	-34978.6	-3890.5	-2923.28	-1374.91
43.8962	-31848.1	-23307.3	-33629.5	-6698.44	-8313.67	-1658.04
43.9558	-33528.5	-20717.9	-30037.6	-7909.79	-12889.1	-1581.69
44.0155	-33105.8	-13825.7	-25961.9	-6905.96	-15340.4	-420.022
44.0751	-30516.3	-5296.34	-22477.6	-3748.68	-14969.7	1960.23
44.1347	-26432.9	1465.12	-19803.8	808.608	-11898.3	5110.39
44.1943	-22016.8	3950.34	-17723.4	5580.5	-7041.15	8208.85
44.2539	-18144.4	1643.7	-16109.5	9358.17	-1875.17	10380.7
44.3136	-14840.6	-4074.07	-15051.5	11280.3	2023.96	11050.8
44.3732	-11483.8	-10969.2	-14477.9	11099	3564.58	10163.3
44.4328	-7619.08	-17069.2	-13678.1	9280.18	2656.06	8188.58
44.4924	-3659.74	-21182	-11396	6847.62	282.615	5887.07
44.5521	-784.556	-22825.3	-6718.32	4931.29	-1995.52	3954.79
44.6117	-106.043	-21974.1	-218.057	4223.52	-2893.09	2732.91
44.6713	-1754.43	-18989.3	5708.2	4691.68	-2071.47	2107.08
44.7309	-4584.94	-14639.3	7867.9	5739.71	-218.805	1601.75
44.7906	-6659.77	-10033.3	4212.4	6657.45	1458.44	607.244
44.8502	-6168.33	-6319.43	-4645.31	6987.97	1975.38	-1361.84
44.9098	-2285.24	-4238.33	-15420	6548.74	1048.56	-4405.98
44.9694	4429.16	-3818.41	-23728.7	5271.71	-899.015	-8077.6
45.0291	12257	-4469.82	-26290.8	3109.41	-3107.4	-11442.1
45.0887	19078.5	-5481.33	-22477	209.614	-4895.34	-13465.9
45.1483	23262	-6547.3	-14498.1	-2822.93	-5899.38	-13566.3
45.2079	24230.8	-7865.81	-6246.68	-4911.6	-6066.56	-11951.7
45.2676	22402.3	-9732.28	-1496.96	-4946.45	-5501.73	-9478.11
45.3272	18631.6	-11986.3	-2186.42	-2457.5	-4280.52	-7126.18
45.3868	13580.2	-13851.1	-7596.76	1981.36	-2362.04	-5499.75
45.4464	7409.41	-14332.5	-14871.5	6958.48	321.964	-4671.67
45.5061	22.9536	-12860.8	-20710.4	10912.1	3653.39	-4377.68
45.5657	-8361.15	-9714.84	-23305.1	12824.5	7172.09	-4276.13
45.6253	-16759.4	-5933.73	-23258.3	12510.9	10154.8	-4085.33
45.6849	-23494.4	-2777.66	-22849.3	10450.6	11925.2	-3590.89
45.7446	-26883.6	-1112.6	-24228.3	7386.05	12178.9	-2636.38
45.8042	-26169.5	-1045.17	-27868.3	3954.55	11130.8	-1114.49
45.8638	-22060.3	-2040.35	-32341.8	538.852	9414.9	1044.47
45.9234	-16471	-3378.75	-35340.4	-2643.34	7847.39	3883.38
45.9831	-11565	-4684.42	-35077.1	-5298.82	7135.43	7382.86
46.0427	-8731.73	-6110.05	-31090.8	-6938.34	7645.47	11361.9
46.1023	-8153.5	-8109.86	-24225.3	-7027.76	9242.03	15388.3
46.1619	-9105.9	-10971.8	-16069.2	-5379.11	11284.5	18798.8
46.2216	-10587	-14492.5	-8338.36	-2429.31	12802.9	20845.1
46.2812	-11714.8	-17972.6	-2395.07	896.911	12844.4	20925.7
46.3408	-11839.5	-20505.2	1020.46	3722.24	10845.2	18815.3
46.4004	-10630.1	-21316.5	1794.72	5687.71	6905.91	14817.6
46.4601	-8336.79	-20020.5	160.606	6932.89	1858.15	9741.64
46.5197	-5943.35	-16738.9	-3584.27	7617.48	-2904.54	4715.13
46.5793	-4830.47	-12099.8	-9082.95	7517.94	-5841.91	830.004
46.6389	-6004.02	-7083.01	-15566.8	6162.38	-5846.64	-1231.96
46.6986	-9451.99	-2688.95	-21642.1	3381.05	-2784.96	-1447.91
46.7582	-14153.6	423.795	-25685.4	-286.959	2295.61	-396.662
46.8178	-18702.1	2137.61	-26708.7	-3781.37	7481.06	1074.15
46.8774	-21990.2	2726.53	-25055.1	-6126.76	10741.2	2318.53
46.9371	-23532.4	2540.1	-22211	-6938.29	10726.7	3194.33
46.9967	-23361.6	1781.42	-19922.3	-6431.18	7250.38	4038.9
47.0563	-21820.3	562.959	-19237.6	-5056.22	1205.15	5322.73
47.1159	-19336.7	-921.704	-20173.6	-3210.17	-5911.74	7177.24
47.1756	-16207.1	-2404.86	-22017.5	-1255.83	-12575	9073.11
47.2352	-12395.6	-3814.67	-23857.6	315.677	-17621	9859.46
47.2948	-7562.35	-5565.81	-24969.7	951.567	-20367.9	8275.21
47.3544	-1495.29	-8479.72	-24993.1	416.979	-20571.4	3717.15
47.4141	5246.76	-13156.5	-23971.3	-839.747	-18384.4	-3137.3
47.4737	11004.5	-19227	-22268.9	-1760.05	-14343.3	-10308.3
47.5333	13429.1	-25088.4	-20317	-1272.06	-9341.45	-15255.1
47.5929	10606.1	-28531.2	-18251.9	1045.51	-4510.58	-16021.1
47.6525	2302.42	-27962.5	-15710.9	4742.58	-974.691	-12150.1
47.7122	-9489.66	-23423.2	-11997.2	8864.3	483.368	-4824.31
47.7718	-21179	-16736.5	-6625.22	12542.4	-240.546	3768.73
47.8314	-29103.4	-10629.3	61.2542	15336.9	-2454.82	11390.2
47.891	-31128.6	-7342.89	6601.67	17144.1	-4901.78	16464.6
47.9507	-27438.8	-7594.6	10703.6	17939.6	-6291.99	18293.6
48.0103	-20195.2	-10477.9	10094.6	17673.1	-5884.52	16916.1
48.0699	-12369.7	-14269.2	3593.9	16398.6	-3737.05	12908.6
48.1296	-6431.42	-17495.7	-8143.91	14428	-530.998	7285.88
48.1892	-3508.09	-19500.7	-22624	12283.9	2881.64	1383.87
48.2488	-3360.97	-20277.4	-36385	10439.3	5884.4	-3373.53
48.3084	-4979.66	-19938.9	-46329.9	9006.15	8253.48	-5891.94
48.368	-7331.41	-18393	-50819.1	7595.88	10057.9	-5773.14
48.4277	-9743.89	-15491.2	-49951	5522.69	11437.9	-3423.81
48.4873	-11837	-11457.4	-44997.1	2248.49	12463.4	200.608
48.5469	-13270	-7174.58	-37490.2	-2196.77	13162.3	4037.46
48.6065	-13645.2	-4040.4	-28660.3	-7081.55	13704.4	7271.34
48.6662	-12681.3	-3434.12	-19566.8	-11216.8	14531.2	9414.61
48.7258	-10460.2	-6005.68	-11582.4	-13348.1	16208.1	10213.7
48.7854	-7526.07	-11186.7	-6462.95	-12517.3	18921.7	9604.71
48.8451	-4718.23	-17249.8	-5520.15	-8337.53	21956.2	7815.16
48.9047	-2824.44	-21958.4	-8386.33	-1253.04	23597.4	5467.64
48.9643	-2220.11	-23492.5	-12579.4	7263.4	21749.9	3439.29
49.0239	-2693.92	-21182.1	-14635.4	14808.5	15032.4	2469.83
49.0836	-3527.76	-15639	-12301.5	18722.4	3700.32	2779.19
49.1432	-3825.34	-8356.87	-6155.45	17241.1	-10160.9	3963.03
49.2028	-2910.89	-1089.5	589.471	10613.2	-23307.5	5264.68
49.2624	-677.029	4610.04	4013.51	1366.04	-32505.1	6009.44
49.322	2247.19	7613.19	1847.21	-6686.3	-35603.8	5927.76
49.3817	4676.32	7285.66	-5271.29	-10337	-32171.2	5212.41
49.4413	5397.68	3590.52	-14299.7	-8599.64	-23522	4338.55
49.5009	3849.94	-2739.29	-21556.7	-3013.59	-12206.9	3823.16
49.5605	579.515	-10121.7	-24613.2	3533.09	-1122.7	4087.34
49.6202	-2914.44	-16396	-23157	8520.66	7428.34	5418.56
49.6798	-4915.98	-19536.2	-18588	10888.2	12325.6	7901.94
49.7394	-4439.33	-18537.5	-12900	10986.9	13621.1	11245.5
49.7991	-1833.19	-13969.9	-7732.06	9784.46	12129.9	14603.4
49.8587	1296.6	-7769.39	-4040.04	8112.59	8969.22	16673.2
49.9183	2805.99	-2352.09	-2180.23	6423.17	5297.8	16207.2
49.9779	981.485	448.868	-2001.36	4952.25	2160.59	12715.8
50.0375	-4616.87	5.02322	-2845.65	3894.78	253.463	6886.25
50.0972	-12806.9	-3081.79	-3672.43	3346.93	-326.53	362.497
50.1568	-21078.4	-7423.31	-3452.91	3097.2	-109.789	-5067.5
50.2164	-26517.7	-11420.8	-1708.14	2614.6	100.478	-8348.41
50.276	-27028.3	-13798.3	1168.62	1353.11	-256.175	-9483.29
50.3357	-22302.7	-14028.2	3975.49	-771.311	-1129.76	-9162.27
50.3953	-13963	-12460.5	5098.61	-3124.21	-1880.38	-8036.46
50.4549	-4784.46	-10009.3	3076.87	-4580.36	-1600.09	-6247.05
50.5145	2588.91	-7522.33	-2911.69	-4099.67	485.924	-3518.3
50.5742	6712.04	-5195.15	-12683.8	-1349.03	4682.11	322.507
50.6338	7658.24	-2531.77	-24913.6	2997.15	10616.8	4887.6
50.6934	6627.48	1058.79	-37208.9	7409.29	17193	9220.36
50.753	5206.1	5466.03	-46568.6	10092	22702.2	12282.4
50.8127	4678.06	9529.83	-50214.1	9796.74	25273.1	13561.5
50.8723	5586.6	11526	-46684.9	6489.4	23614.3	13318.9
50.9319	7615.03	10253.8	-36695.5	1514.24	17756.6	12309.7
50.9915	9744.65	5986.04	-23209.2	-2946.42	9336.19	11192
51.0512	10746.5	565.782	-10445.3	-4840.77	1059.4	10113.5
51.1108	9781.57	-3484.75	-2196.73	-3179.25	-4519.84	8763.58
51.1704	6847.23	-4347.6	-197.122	1528.1	-6193.8	6775.17
51.23	2758.46	-1928.23	-3417.57	7481.56	-4597.64	4174.81
51.2897	-1342.35	2043.23	-8637.86	12333.7	-1662.71	1548.13
51.3493	-4623.11	4904.02	-12077	14153.3	587.882	-159.649
51.4089	-6894.04	4379.17	-11306.7	12262.1	1136.7	-147.036
51.4685	-8476.85	-357.796	-6438.33	7578.33	330.374	1679.61
51.5282	-9778.39	-8388.82	65.9685	2257.41	-632.649	4425.38
51.5878	-10933.8	-17583.6	4853.99	-1270.26	-678.414	6511.45
51.6474	-11762	-25593.5	5496.04	-1423.55	373.718	6543.59
51.707	-11952.5	-30734.7	1604.97	1838.05	1773.51	4287.04
51.7667	-11306	-32365.8	-5244.61	7077.16	2528.89	1027.17
51.8263	-9819.26	-30766.4	-12567.8	12129.8	2238.91	-1097.97
51.8859	-7654.33	-26785.4	-18253.7	15064.2	1446.41	-426.759
51.9455	-5022.32	-21564.4	-21432.8	14921.4	1273.93	3097.21
52.0052	-2060.36	-16305.5	-22621.6	11954.5	2667.25	7867.15
52.0648	1224.56	-11960	-23234.8	7416.66	5817.91	11641
52.1244	4781.42	-8876.79	-24788.8	3018.13	10075.2	12934.7
52.184	8113.84	-6699.87	-28119.5	261.946	14281.7	11788.1
52.2437	9986.05	-4768.28	-32853.1	-88.8724	17311.5	9507.53
52.3033	8767.54	-2802.26	-37308.9	1827.34	18557.8	7723.9
52.3629	3445.36	-1368.05	-39092.3	5233.73	18138.5	7520.37
52.4225	-5338.18	-1709.64	-36288.6	9214.52	16651.9	9136.76
52.4822	-15155.4	-4970.21	-28751.1	13084	14581.4	12126.6
52.5418	-22872.7	-11316.2	-18637.2	16396	11783.6	15628.9
52.6014	-26254.9	-19609.2	-9636.74	18678.5	7539.32	18501
52.661	-24958	-27846.8	-5188.47	19265.5	1285.44	19459
52.7207	-20349.3	-34066.5	-6761.48	17487.3	-6518.77	17453.8
52.7803	-14518.1	-37145.9	-13217.5	13138.1	-14139.6	12254.2
52.8399	-9353.42	-37056.1	-21575.2	6869	-19277.5	4833.29
52.8995	-6159.07	-34626.3	-28630.3	94.1613	-20322.5	-2812.3
52.9592	-5634.28	-31096.1	-32459.4	-5557.51	-17261.7	-8445.4
53.0188	-7831.27	-27712	-33069.8	-8907.51	-11624.6	-10541.1
53.0784	-12017.2	-25407.5	-32020.6	-9557.85	-5548.47	-8860.44
53.138	-16833.8	-24578.7	-31403.2	-7743.79	-665.998	-4364
53.1977	-21013.9	-25011.7	-32748.8	-3912.19	2479.96	1381.8
53.2573	-24264.4	-26077.1	-36362	1549.65	4292.69	6859.44
53.3169	-27567.7	-27117.6	-41318.3	8203.12	5607.56	10986.6
53.3765	-32406.9	-27790.5	-46049.2	15245.4	7217.9	13181.2
53.4361	-39402.4	-28148.6	-49140.4	21345.5	9600.12	13272
53.4958	-47408.4	-28463.3	-49869.6	24934	12796	11423.5
53.5554	-53815	-28969.9	-48255.3	24887.3	16364.5	8081.96
53.615	-55928.2	-29714.6	-44740.4	21203.5	19491.9	3950.22
53.6746	-52434.6	-30569.9	-39953.4	15188.1	21309	-81.7225
53.7343	-44081.6	-31356.3	-34723.1	8926.31	21257.3	-3054.23
53.7939	-33331	-31991	-30182	4269.26	19307.3	-4163.06
53.8535	-23354.2	-32543.3	-27606.3	1955.71	15891.9	-3017.65
53.9132	-16959.2	-33159.5	-27889.3	1398.39	11655	170.648
53.9728	-15791.2	-33945.6	-31019.8	1244.98	7263.25	4596.54
54.0324	-19912.3	-34854.8	-36057.1	289.407	3364.7	9042.52
54.092	-27781.6	-35695.1	-41694	-1814.89	595.901	12118.3
54.1516	-36749	-36202.2	-46972.8	-4417.47	-516.411	12545.3
54.2113	-43948.5	-36198.6	-51587.1	-6222.34	152.265	9559.42
54.2709	-47356.7	-35763.9	-55616.5	-5884.49	2074.49	3390.63
54.3305	-46541.9	-35384.5	-59119.8	-2549.57	4156.76	-4505.25
54.3901	-42743.5	-35889.5	-62061.5	3783.88	5247.39	-11827.3
54.4498	-38226.4	-38180.7	-64569.3	12180.8	4786.07	-16358.4
54.5094	-35259.9	-42763.9	-67119.1	20962.9	3084.91	-16913.7
54.569	-35177.7	-49365.8	-70227.3	28153.7	1011.44	-13686.7
54.6287	-38015.3	-56816	-73791.2	32037.9	-671.684	-7894.01
54.6883	-42836.5	-63376.5	-76668.4	31670.3	-1754.94	-1132.18
54.7479	-48461.9	-67432.2	-76972.2	27191.2	-2481.72	5088.09
54.8075	-54081.2	-68252.1	-73109	19820.8	-3039.81	9534.53
54.8672	-59321.7	-66329.8	-64917.7	11475.6	-3164.46	11456
54.9268	-63873.2	-63027.9	-54192.8	4059.28	-2262.76	10849.7
54.9864	-67162.5	-59781.7	-44161.2	-1290.19	28.7192	8584.54
55.046	-68504.2	-57443.3	-38182	-4579.96	3347.62	6081.66
55.1056	-67588.2	-56157.5	-38364.6	-6706.49	6610.73	4632.51
55.1653	-64814.5	-55651.5	-44788.2	-8704.12	8608.87	4794.75
55.2249	-61127.4	-55504.7	-55629.5	-10944	8775.87	6267.31
55.2845	-57554	-55228.6	-68007.1	-12821.9	7527.76	8213
55.3441	-54869.5	-54367.3	-79042.6	-13107.1	5941.22	9726.24
55.4038	-53565.5	-52798	-86660.9	-10773.4	5003.58	10156
55.4634	-53973.6	-51112.4	-89877	-5794.09	5029.73	9269.78
55.523	-56266.8	-50590.3	-88721.5	593.732	5645.56	7319.92
55.5827	-60303.3	-52550.1	-84077.5	6393.09	6261.3	5002.54
55.6423	-65475.2	-57394	-77508.4	9874.17	6529.68	3196.96
55.7019	-70683	-64130.7	-70969.5	10507.5	6454.43	2544.51
55.7615	-74542.8	-70832.5	-66284.8	9196.53	6190.29	3136.46
55.8211	-75856.3	-75747.4	-64599	7702.14	5863.01	4521.05
55.8808	-74244.9	-78155.9	-66047.6	7672.51	5612.64	6039.52
55.9404	-70641.8	-78392.7	-69850	9894.45	5672.32	7200.49
56	-67161.1	-77179.2	-74708.4	14098.2	6243.26	7832.09
56.0596	-66149.9	-75057.1	-79375.3	19197.1	7196.26	8010.54
56.1193	-68877.6	-72334	-83116.6	23698.7	7886.61	7927.29
56.1789	-74665.2	-69397.9	-85860.7	26073.6	7437.86	7822.29
56.2385	-81181.8	-66854.5	-87941.8	25160.4	5321.83	7930.75
56.2981	-85672.4	-65313.9	-89628.8	20616.4	1815.92	8395.65
56.3578	-86375.9	-65070.6	-90812	13300.2	-2059.78	9165.53
56.4174	-83256.4	-66011.4	-91157.7	5203.8	-5018.74	9996.03
56.477	-77748.4	-67769.9	-90631.5	-1218.08	-6089.81	10559.6
56.5366	-71915.1	-69898.4	-89946.3	-4135.71	-4946.04	10610.6
56.5963	-67598.4	-71933.6	-90446	-3140.39	-1908.57	10037.4
56.6559	-66004.7	-73483.6	-93364.2	722.491	2274.85	8857.74
56.7155	-67632	-74443.1	-98844.5	5699.86	6700.62	7165.03
56.7751	-72335	-75223.1	-105399	10219.6	10526.7	5143.77
56.8348	-79273.4	-76655.9	-110287	13349.8	13134.2	3105.05
56.8944	-86980.3	-79478	-110792	14739.2	14261.7	1477.74
56.954	-93663.7	-83734.7	-105785	14325.8	14104.8	640.454
57.0136	-97799.8	-88636	-96677.6	12205	13257.2	700.85
57.0733	-98708.1	-93086.2	-87079.4	8635.46	12430.8	1415.05
57.1329	-96753.5	-96419.6	-81182.3	4097.97	12062.1	2376.53
57.1925	-93094.4	-98767.2	-81700.7	-744.208	12095.1	3340.46
57.2521	-89177.9	-100681	-88502.7	-5119.97	12145.7	4402.44
57.3118	-86287.7	-102434	-98785.3	-8221.46	11951.3	5840.43
57.3714	-85253.8	-103618	-108700	-9300.12	11683.9	7759.43
57.431	-86304.8	-103429	-115431	-7824.72	11827.7	9836.63
57.4906	-88959.2	-101383	-118353	-3674.83	12744.4	11389.2
57.5503	-92130.3	-97805.8	-118614	2700.78	14323.1	11713.5
57.6099	-94524.1	-93754	-117636	10255.8	16038.6	10435.3
57.6695	-95316.5	-90469.7	-115885	17498.4	17315.9	7667.8
57.7291	-94671.7	-88847.6	-112886	22821.5	17814.1	3932.55
57.7888	-93673.5	-89130.4	-108212	24982.6	17435.8	-17.5922
57.8484	-93624.3	-90895.6	-102396	23549.9	16154.8	-3390.76
57.908	-95121.3	-93232.5	-96889	19110.4	13896.8	-5488.01
57.9676	-97624.5	-95102.8	-93238	13124	10607.9	-5862.38
58.0273	-99789.6	-95806.8	-92257.8	7422.45	6428.96	-4491.51
58.0869	-100319	-95272.9	-93812.3	3565.54	1867.22	-1874.95
58.1465	-98603.3	-93980.7	-97122.4	2324.64	-2168.19	1111.8
58.2061	-94791.3	-92544	-101159	3463.26	-4585.49	3620.9
58.2658	-89411.1	-91360.1	-104770	5890.28	-4598.08	5287.64
58.3254	-83105.2	-90548.9	-106733	8119.61	-2305.97	6427.12
58.385	-76773.5	-90149.9	-105901	8863.54	1108.64	7756.46
58.4446	-71892.1	-90240.5	-101679	7549.59	3902.58	9843.36
58.5043	-70325.3	-90819.7	-94497.4	4494.72	4799.47	12673.6
58.5639	-73486.3	-91549.5	-85967	680.404	3777.29	15612
58.6235	-81200.3	-91740	-78458.5	-2749.23	1929.64	17710.7
58.6831	-91212.8	-90641.2	-74195.1	-4969.36	533.305	18097.4
58.7428	-99919.3	-87914.3	-74320.5	-5666.76	142.334	16275.5
58.8024	-104075	-83916	-78341.3	-4918.81	497.918	12353.6
58.862	-102465	-79564	-84223.4	-2957.22	1182.79	7180.81
58.9216	-96406.5	-75899.5	-89160	-67.1816	2233.09	2271.31
58.9813	-88765.2	-73624.6	-90721.3	3283.19	4040.41	-687.316
59.0409	-82265.7	-72821.9	-87868.6	6296.34	6698.17	-592.778
59.1005	-78261.4	-72988.6	-81237.6	7966.86	9518.45	2413.36
59.1601	-76604.6	-73256.7	-72556.3	7595.72	11336.8	6893.59
59.2197	-76279.3	-72756.7	-63694.5	5327.2	11409.6	10718.6
59.2794	-76153.9	-70931.8	-56080.9	2209.55	10107.4	12032.1
59.339	-75369.3	-67682.9	-50752.2	-387.318	8785.35	10093.6
59.3986	-73427.5	-63311.5	-48609.7	-1598.31	8847.91	5597.57
59.4582	-70076.9	-58375.1	-50249.1	-1448.64	10695.6	341.821
59.5179	-65160.8	-53485	-55377	-533.669	13345.6	-3628.66
59.5775	-58544.1	-49085.4	-62477.9	685.51	14985.9	-5059.69
59.6371	-50264.6	-45195.3	-69285.7	2333.89	14092.1	-4146.41
59.6968	-40922.8	-41313.4	-73846.7	4993.6	10350.1	-2352.63
59.7564	-31919.5	-36663.8	-75231.3	9160.56	4803.59	-1436.32
59.816	-25136.5	-30693.3	-73408.1	14688.2	-753.861	-2271.85
59.8756	-22027.8	-23556.4	-68607.6	20572	-4675.84	-4257.97
59.9353	-22717.9	-16194.9	-61029.1	25223.1	-6127.28	-5681.01
59.9949	-25803.6	-9930.5	-51169.4	27103.8	-5210.32	-4745.79
60.0545	-29076.2	-5844.13	-40324.7	25411.2	-2704.6	-600.219
60.1141	-30588	-4317.26	-30536.9	20428.4	354.348	6197.64
60.1737	-29353.6	-5057.6	-23746.8	13326.7	3021.28	13947.1
60.2334	-25351.7	-7416.63	-20727.8	5656.78	4636.24	20535.9
60.293	-19169.6	-10715.2	-20522.9	-1088.5	4934.55	24230.7
60.3526	-11732.2	-14286.2	-20868.4	-5686.63	4061.85	24165.2
60.4123	-4260.71	-17383.1	-19423.1	-7324.87	2520.04	20425.2
60.4719	1851.52	-19253.5	-15016.9	-5820.52	1010.62	13861
60.5315	5451.68	-19426	-8223.09	-1800.02	152.025	5842.15
60.5911	6179.33	-17912.2	-855.693	3453.21	199.854	-1996.93
60.6508	4684.43	-15114.5	5105.58	8503.77	936.511	-8072.79
60.7104	2259.44	-11481.8	8436.29	12347.9	1865.12	-11227.7
60.77	79.8079	-7307.73	8909.45	14662.3	2600.02	-11014.2
60.8296	-1374.25	-2767.29	6998.56	15634.5	3216.11	-7702.88
60.8892	-2323.41	1982.22	3559.23	15574.8	4251.82	-2021.35
60.9489	-3178.62	6853.17	-317.436	14642.2	6333.19	5116.94
61.0085	-3987.82	11946.2	-3335	12875.3	9665.27	12706.5
61.0681	-4187.42	17496.7	-4266	10403.7	13760.2	19578.2
61.1277	-2879.33	23513.8	-2406.35	7660.32	17572.6	24418.2
61.1874	619.043	29475	2095.9	5335.34	19977.8	26014.7
61.247	6314.63	34350.7	8321.21	4107.17	20275.2	23705.7
61.3066	13480.8	36942.1	14922.4	4344.49	18471.6	17760.8
61.3663	20939.2	36285.2	20475.7	5995.87	15258.3	9462.66
61.4259	27394.3	31863.5	23618.4	8688.29	11743.1	774.832
61.4855	31653.2	23756.1	23236.3	11868.2	9060.42	-6254.75
61.5451	32765.7	12809.8	18906.1	14897.3	7970.87	-10070.9
61.6048	30318.9	792.556	11540	17122	8532.39	-9936.27
61.6644	24757.4	-9799.22	3537.07	18062.6	10030.1	-5973.15
61.724	17475.9	-16410.7	-1932.37	17609.9	11286.7	940.545
61.7836	10417.1	-17389.2	-2426.42	16028.7	11236.8	9310.87
61.8432	5328.85	-12686.4	2495.77	13708.1	9472.94	17236.8
61.9029	3085.27	-3895.13	11026.5	10860.1	6436.66	22765.6
61.9625	3503.03	6434.46	20103.2	7493.28	3144.87	24391.9
62.0221	5740.23	15873.6	26916	3714.61	643.411	21545
62.0817	9059.63	22928.2	29997.3	20.7835	-483.652	14852.4
62.1414	13347.3	27334.2	29512.1	-2778.07	-284.87	6060.61
62.201	18939.5	29763.8	26858.6	-3989.35	780.439	-2417.1
62.2606	25866.7	31227.2	24002.9	-3443.37	2273.21	-8226.21
62.3202	33124	32424.6	22760	-1504.22	4097.47	-9846.31
62.3799	38720	33288.3	24206.1	1266.5	6433.52	-7096.44
62.4395	40580.8	33072.4	28353	4413.3	9396.65	-1100.32
62.4991	37709.2	31010.4	34192.7	7542.76	12705	6261.52
62.5587	30815	27201.2	40160.6	10052	15686.9	13128.4
62.6184	22049.6	22953.2	44737.8	11044.9	17613	18196.8
62.678	14029.8	20139.5	46919.7	9646.33	18081.8	20875.9
62.7376	8698.43	19949.3	46419.3	5571.38	17128.4	21103
62.7972	6540.48	22099.2	43654.1	-507.106	14997.6	19150.8
62.8569	6567.57	25135.5	39573.9	-7090.72	11877.4	15574
62.9165	7033.89	27526.3	35382.4	-12410.6	7867.21	11258.8
62.9761	6546.85	28513.5	32176.3	-15048.8	3156.02	7349.68
63.0357	4808.53	28131.2	30579.4	-14315	-1773.3	4949.36
63.0954	2633.29	26658.7	30579.3	-10259.5	-6176.11	4622.78
63.155	1368.82	24274.7	31699.8	-3546.33	-9242.56	6013.46
63.2146	2232.21	21181	33454.9	4655.76	-10317.7	7954.84
63.2742	5931.66	17936.8	35758.8	12781.9	-9037.39	9128.15
63.3339	12429.9	15437.8	38933.8	19145.7	-5421.42	8918.92
63.3935	20732.6	14463	43256.5	22457.1	-20.6562	7830.96
63.4531	28876.6	15108.1	48333.8	22309.3	6022.14	7123.03
63.5127	34491.7	16620.8	52902.6	19304.9	11171.3	7887.85
63.5724	35885.9	17854.2	55173.5	14684	14045.2	10198.2
63.632	33011.7	18018	53558.9	9695.28	14074.4	12923.1
63.6916	27568.3	17228	47279.2	5121.91	11856.4	14341.5
63.7512	22120.5	16416.5	36680.8	1229.71	8872.68	13190.9
63.8109	18785.5	16667.8	23282.2	-1931.25	6730.8	9555.61
63.8705	18384.3	18490.6	9535.74	-4152	6395.93	5007.13
63.9301	20401.6	21531.6	-1816.93	-4926.58	7880.56	1846.31
63.9897	23522.2	24848.4	-8735.9	-3692.42	10444.7	1844.36
64.0494	26244.7	27501.1	-10781	-341.13	13066.8	5237.62
64.109	27193	28953.5	-9270.88	4360.7	14843.2	10599.6
64.1686	25291.5	29118.3	-6395.29	8849.68	15228.5	15618.1
64.2282	20088.8	28072.7	-3755.33	11445.9	14136.3	18222.8
64.2879	12170	25848.2	-1367.68	11201.7	11928.7	17391.9
64.3475	3266.17	22455	2138.57	8317.95	9258.32	13312.8
64.4071	-4381.07	18130.3	8209.43	3861.42	6788.63	7075.04
64.4667	-9168.84	13514.1	16929.9	-928.325	4908.46	205.925
64.5264	-10961.9	9546.16	26585.9	-5168.19	3604.77	-5733.38
64.586	-10858.6	7046.94	34621.9	-8458.09	2545.82	-9486.66
64.6456	-9992.3	6291.2	39295.9	-10734.1	1352.04	-10361.4
64.7052	-8365.87	6800.23	40735.3	-12090.2	-87.4566	-8283.67
64.7649	-4739.05	7567	40588.2	-12661.4	-1456.21	-3651.88
64.8245	2197.09	7630.54	40573.2	-12517.4	-2131.83	2892.62
64.8841	12308.8	6700.72	41222.5	-11610.7	-1575.31	10495.6
64.9437	23413.3	5339.05	41765.3	-9847.37	230.251	17920
65.0034	32178.3	4493.15	41133.7	-7229.38	2577.17	23470.1
65.063	35960.3	4605.68	39014.1	-3976.18	4226.18	25363.6
65.1226	34218.6	5044.88	35997.9	-539.583	3954.98	22542.4
65.1822	28622.5	4433.91	32819.6	2475.32	1206.39	15449.7
65.2419	21834.3	1738.62	29525.3	4460.71	-3485.72	6147.55
65.3015	16036	-2690.97	25433.8	5048.47	-8553.13	-2439.26
65.3611	12126.3	-7014.69	19885.6	4346.68	-11981.2	-7725.99
65.4207	9852.68	-8934.64	13096.2	2962.41	-12164.5	-8447
65.4804	8385.08	-7077.47	6386.2	1654.49	-8634.88	-4988.82
65.54	6777.6	-1788.26	1687	807.391	-2276.49	928.556
65.5996	4222.45	5303.68	663.088	136.411	5032.06	6939.96
65.6592	389.395	12488.7	3973.96	-1123.16	11136.8	10883.2
65.7189	-4194.94	18997.8	10961.2	-3632.55	14317	11601.3
65.7785	-8074.82	25017.8	19872.3	-7466.32	13729.3	9407.47
65.8381	-9439.1	30849.9	28575.6	-11993.6	9572.57	5877.99
65.8977	-7174.03	35993.8	35386.3	-16121.6	2994.29	2939.15
65.9574	-1702.63	39056.1	39640	-18663	-4253.3	1751.29
66.017	5002.54	38514.4	41622.3	-18727.8	-10401.8	2170.89
66.0766	10267.6	33740.3	41950.1	-16091.8	-14304.2	3167.92
66.1362	11950.2	25381.6	40803.9	-11455	-15779.1	3826.53
66.1958	9379.04	14978.8	37683.9	-6344.46	-15468	4060.3
66.2555	3549.28	4294.53	31955.4	-2583.9	-14294.7	4483.24
66.3151	-3410.03	-5182.94	23908.5	-1530.18	-12947.4	5636.33
66.3747	-9181.66	-12358.8	15354.8	-3481.58	-11692	7341.05
66.4343	-12182.5	-16605	9105.39	-7597.82	-10528.2	8733.25
66.494	-12040.4	-17779.8	7431.69	-12328.7	-9435.25	8919.35
66.5536	-9502.86	-16113.4	10646.6	-16091	-8468.32	7665.67
66.6132	-5868.28	-11995	16805.4	-17875.8	-7744.86	5604.1
66.6728	-2320.01	-5911.39	22738.5	-17569.8	-7408.27	3881.66
66.7325	489.352	1364.48	25680.9	-15938.4	-7586.11	3525.65
66.7921	2437.89	8604.43	24559.9	-14270	-8356.95	4896.53
66.8517	3631.86	14361	20434.5	-13762.1	-9669.39	7472.34
66.9113	4102.53	17573.8	16009.2	-14883.6	-11308.9	10050.9
66.971	3716.11	17985.2	14416.5	-17094	-12910.9	11269
67.0306	2398.47	15971.1	17659.1	-19206.9	-13997.7	10228.5
67.0902	479.388	12001.6	25469.5	-20167.6	-14081.9	6905.62
67.1498	-1152.38	6310.86	35282.3	-19618.2	-12845.5	2140.08
67.2095	-1360.86	-922.713	43544.9	-17879.4	-10343.5	-2782.04
67.2691	610.502	-9146.97	47554.3	-15484	-7114.47	-6714.17
67.3287	4539.79	-17262.1	46658.3	-12813.1	-4018.28	-9079.28
67.3883	9157.22	-23940.3	42092.2	-10105.8	-1916.79	-9932.73
67.448	12750.2	-28098.8	35764.1	-7685.18	-1294.04	-9730.8
67.5076	14005.2	-29193.3	28971.6	-6031.68	-2038.25	-9013.02
67.5672	12579.3	-27159.5	21880	-5585.97	-3461.99	-8221.73
67.6268	8967.63	-22246.5	13946.7	-6496.65	-4654.15	-7634.97
67.6865	3947.67	-14959.4	4815.86	-8542.9	-5026.93	-7353.32
67.7461	-1909.45	-6154.29	-4927.68	-11233.9	-4756.38	-7272.44
67.8057	-8226.68	2910.29	-13662.5	-13948.1	-4688.13	-7148.62
67.8653	-14467.9	10713.6	-19378.9	-15994.4	-5701.98	-6790.74
67.925	-19711	15834.9	-20683.3	-16670.2	-7970.8	-6245.4
67.9846	-22845.8	17345.3	-17526.1	-15459.4	-10721.3	-5787.74
68.0442	-23063.1	15128	-11145.2	-12354.7	-12683.1	-5690.46
68.1038	-20290.2	9975.02	-3321.18	-8117.12	-12876.9	-5991.47
68.1635	-15251.4	3452.34	4490.62	-4224.93	-11232.3	-6455.43
68.2231	-9223.62	-2454.3	11594.7	-2435.38	-8684.82	-6795.07
68.2827	-3649.32	-5898.2	17890.9	-4109.66	-6811.22	-6939.92
68.3423	275.31	-5872.77	23438.3	-9611.64	-7216.98	-7177.39
68.402	1904.29	-2746.15	28116	-18065.8	-10885.5	-8045.34
68.4616	1313.34	1695.99	31609.5	-27630.3	-17722.5	-10035.6
68.5212	-747.121	5035.74	33622.5	-36186	-26478	-13196.7
68.5808	-3142.37	5548.11	34089.3	-42144.9	-35124.6	-16814.7
68.6405	-4765.77	3240.66	33200.9	-44967	-41590.6	-19465.4
68.7001	-4906.38	-130.511	31277	-45135.2	-44551.9	-19629.1
68.7597	-3409.04	-2163.22	28545.8	-43665.3	-43891.5	-16674.7
68.8193	-619.113	-1205.42	24961.6	-41500.8	-40601.6	-11575.6
68.879	2820.05	2894.36	20233.5	-39159	-36212.5	-6697.69
68.9386	6223.92	9090.25	14159.6	-36728	-32067.1	-4585.14
68.9982	9023.22	16020.9	7166.01	-34055.3	-28839.2	-6493.8
69.0578	10799.8	22696.5	634.277	-30941	-26497.8	-11627.1
69.1175	11280.4	28447.8	-3449.89	-27201.1	-24594.6	-17622
69.1771	10498.7	32412.6	-3483.49	-22722.9	-22676.1	-21921.6
69.2367	9016.79	33296	763.251	-17612	-20576.8	-23168
69.2963	7904.02	29847	7975.23	-12367.1	-18498	-21751.4
69.356	8198.16	21894.8	16062.6	-7949.38	-16880.9	-19281.6
69.4156	10112.4	10964	23268.1	-5552.24	-16205	-17429.6
69.4752	12666	-97.6463	28752.1	-6157.32	-16782.4	-16981.3
69.5348	14284.4	-8396.32	32377.5	-10041.1	-18632.4	-17655.7
69.5945	13955.2	-12258.1	34163.5	-16588.8	-21433	-18655.8
69.6541	12037.4	-11705.9	33984.2	-24523.1	-24604.7	-19393.5
69.7137	10024.2	-7940.66	31707.9	-32431.9	-27545.3	-19850.1
69.7733	9412.97	-2456.53	27445.7	-39207.6	-29963.5	-20408
69.833	10632.3	3644.61	21665.8	-44166.1	-32079.8	-21429
69.8926	12821.2	9778.7	15152.5	-46951.5	-34509.5	-22926.4
69.9522	14504.1	15656.9	9038.08	-47509.1	-37798.6	-24518.2
70.0118	14560.8	21036.7	4788.53	-46263.3	-41914.3	-25673.3
70.0715	12799	25619.8	3856.07	-44284.3	-46092.2	-26098.4
70.1311	9942.88	29096.7	6978.53	-43134.5	-49251.8	-26089.9
70.1907	7234.79	31174.9	13637	-44276.7	-50762.2	-26568
70.2503	5930.88	31614	22161.9	-48347.4	-51027.9	-28608.8
70.31	6755.28	30304.8	30475.4	-54697.9	-51370.7	-32675
70.3696	9461.87	27306.3	36856.3	-61539.8	-53194.3	-38092.4
70.4292	12776.2	22781.1	40242.1	-66648.3	-56917.9	-43289.8
70.4888	14950.9	16837.9	40059	-68301.7	-61487.6	-46723.9
70.5485	14735.8	9500.84	36166.8	-66058.1	-64863.1	-47837.8
70.6081	12073	983.591	29089.3	-60989.9	-65219.7	-47319.6
70.6677	8002.27	-7907.35	20352.3	-55274.1	-62091	-46598.3
70.7273	3848.28	-15587.8	12326.3	-51300.8	-56718.4	-47029.8
70.787	401.183	-20036.8	7383.49	-50677.6	-51451.1	-49384.5
70.8466	-2273.54	-19474.2	6831.63	-53646	-48638.1	-53757.2
70.9062	-4454.91	-13204.8	10380.1	-59148.7	-49629.7	-59630.5
70.9658	-6320.22	-2156.25	16543.8	-65523.7	-54368.5	-65900.9
71.0255	-7936.52	11092.2	23568.5	-71361.7	-61665.3	-71076
71.0851	-9420.19	22992.2	30105.4	-76126.4	-69944.1	-73866.7
71.1447	-10956.7	30196.1	35301	-80223.7	-77946.8	-74011.1
71.2043	-12442.4	30792.4	38532.6	-84560.2	-85057.4	-72680.3
71.2639	-13216.5	24922	39325	-89897.1	-91157.6	-71990.9
71.3236	-12318.6	14547.3	37487.5	-96361.1	-96221.8	-73810.5
71.3832	-9219.58	2510.63	33318.2	-103344	-100024	-78631.9
71.4428	-4400.79	-8572.54	27646.9	-109760	-102114	-85282
71.5024	774.624	-17090.1	21771.8	-114477	-102080	-91593.3
71.5621	4825.48	-22609.3	17230.6	-116740	-99921.3	-95559.4
71.6217	6964.67	-25462.3	15397.7	-116488	-96341.4	-96278.3
71.6813	7360.62	-26150.2	16868.9	-114485	-92797.7	-94261.7
71.7409	6736.72	-24911.4	21047.3	-112130	-91187.5	-91057.4
71.8006	5735.76	-21832.4	26286.9	-110997	-93184.1	-88459.5
71.8602	4492.19	-17300.1	30582.4	-112234	-99473.1	-87702.7
71.9198	2781.08	-12365.7	32390.9	-116103	-109263	-88990
71.9794	452.006	-8494.32	31029.7	-121826	-120424	-91611.7
72.0391	-2202.55	-6703.18	26681.9	-127815	-130325	-94555.1
72.0987	-4402.68	-6727.58	20215	-132198	-136920	-97206.9
72.1583	-5174.6	-6923.76	13057.6	-133565	-139515	-99659.4
72.218	-3757.42	-5223.44	6974.45	-131665	-138850	-102405
72.2776	78.1012	-476.193	3567.55	-127733	-136569	-105753
72.3372	5863.86	6723.73	3577.32	-124118	-134521	-109500
72.3968	12544.2	14287.9	6450.35	-123249	-134184	-113177
72.4565	18795.9	19734.4	10694	-126441	-136290	-116643
72.5161	23498	21436.3	14903.7	-133252	-140598	-120338
72.5757	26118.1	19341.7	18838.2	-141788	-145888	-124795
72.6353	26878	14883.4	23587.8	-149684	-150257	-129700
72.695	26642.3	10161.8	30560.4	-155108	-151806	-133397
72.7546	26542.6	6847.3	39860.3	-157305	-149472	-133516
72.8142	27476.5	5438.47	49323.4	-156546	-143612	-128480
72.8738	29656.3	5274.77	55085.7	-153752	-135935	-118794
72.9334	32438.1	5273.78	53493.9	-150063	-128674	-107022
72.9931	34507.9	4755.91	43164	-146426	-123350	-96388.3
73.0527	34420.8	3878.28	25990.9	-143177	-119933	-89036.9
73.1123	31235.6	3443.45	6538.54	-139826	-117035	-85189.2
73.1719	24961.9	4383.35	-9697.79	-135277	-113068	-83642.3
73.2316	16641.4	7221.88	-18345.9	-128571	-107511	-82992.9
73.2912	7952.71	11746.4	-17661.5	-119717	-101313	-82587.1
73.3508	542.915	17019.9	-9035.94	-110010	-96150.5	-82585.9
73.4104	-4594.37	21820.4	3670.02	-101496	-93182.6	-83321
73.4701	-7358.79	25342	15666.3	-95942.8	-92279.3	-84592.3
73.5297	-8272.62	27737.9	23074.4	-93943.6	-92170.8	-85528
73.5893	-7940.48	30005	24285.8	-94681.2	-91268.2	-85101.4
73.6489	-6652.46	33173.9	20297	-96346.5	-88496.2	-82824.6
73.7086	-4491.15	37316.6	13947.8	-96829.6	-83648.9	-79049.2
73.7682	-1649.18	41101.8	8468.79	-94430.9	-77221.7	-74613
73.8278	1367.61	42386.5	6053.1	-88328	-69950.5	-70101.6
73.8874	3990.49	39504.9	7132.56	-78829.1	-62471.7	-65356.9
73.9471	5917.45	32441.2	10635.9	-67295.6	-55230.3	-59534.2
74.0067	7183.63	23089	14942.4	-55718.4	-48566.1	-51723
74.0663	7811.83	14436.3	18880.5	-46011.9	-42749.9	-41650.1
74.1259	7530.99	9186.27	22155.9	-39298.3	-37872.4	-30012
74.1856	5997.7	8675.02	25094.8	-35537.7	-33745.3	-18244.6
74.2452	3379.14	12521.9	28029.9	-33662.7	-30005	-7939.43
74.3048	723.951	19023.6	30850.8	-32141.4	-26389.5	-268.047
74.3644	-426.041	25882.9	32979.2	-29658.8	-22905.8	4283.02
74.4241	1039.75	30960.7	33732.5	-25569.1	-19735.7	5834.84
74.4837	4950.95	32835.5	32752.7	-19944.5	-16930.5	4895.24
74.5433	9800.6	31069.8	30236.5	-13346.8	-14193.2	2188.3
74.6029	13544.4	26114.5	26843.7	-6511.09	-10975.9	-1370.32
74.6626	14832.4	18982	23411.7	-158.56	-6776.9	-4683.21
74.7222	13813.3	10892.8	20713.6	5080.89	-1423.3	-6628.12
74.7818	11990.8	3096.79	19361.5	8747.78	4829.32	-6438.13
74.8414	11157.3	-3194.39	19777.2	10680.4	11323.8	-4097.1
74.9011	12197.6	-6926.07	22066.2	11128.3	17146.6	-420.26
74.9607	14536.9	-7368	25818.1	10636	21286	3352.21
75.0203	16638.3	-4335.97	30044	9754.43	22853.2	6224.85
75.0799	17188.6	1667.8	33435	8751.83	21372.8	7938.52
75.1396	16119.3	9347.78	34840.7	7633.64	17006.2	8954.89
75.1992	14814.1	16695	33657.2	6527.74	10591.8	10008.7
75.2588	15335.5	21418.4	29954.7	6027.72	3430.99	11548.4
75.3184	19088	21762.8	24392.2	7105.98	-3066.74	13465.6
75.3781	25694.1	17379	18000.1	10472.5	-7692.66	15208.6
75.4377	32808.3	9676.24	11939.1	15870.4	-9617.38	16208.2
75.4973	37102.1	1361.13	7162.18	21909.3	-8508.03	16312.6
75.5569	35939.9	-4691.79	4138.12	26603	-4657.96	15933.7
75.6166	28779.5	-6645.38	2790.88	28299.4	966.629	15757.2
75.6762	17499.7	-4425.68	2703.19	26353	6960.32	16199.6
75.7358	5532.62	304.92	3434.21	21259.7	11910.2	16980.8
75.7954	-3623.66	4860.97	4664.36	14292.4	14848.4	17111.2
75.8551	-7705.34	6692.97	6140.12	7020.03	15430.6	15391.3
75.9147	-6291.87	4554.54	7614.9	887.412	13924.1	11161.8
75.9743	-719.637	-792.164	8910.4	-3024.52	11091.8	4906.42
76.0339	6556.04	-6892.29	10009.2	-4204.95	8047.66	-1658.65
76.0936	12819.4	-10932.1	10982	-2857.24	5973.44	-6229.58
76.1532	15939.8	-11379.4	11812.8	104.777	5736.81	-6979.45
76.2128	14983.2	-8840.94	12235.4	3308.87	7585.46	-3491.16
76.2724	10394.5	-5488.68	11774.1	5465	11131.2	3061.56
76.3321	3727.29	-3550.1	9904.04	5942.72	15573.6	10552.3
76.3917	-2969.07	-3936.07	6305.93	5043.7	19912.2	16927.9
76.4513	-7809.7	-5913.28	1180.69	3822.64	23094.5	20936.3
76.5109	-9586.88	-7853.63	-4486.58	3517.24	24236	22226.3
76.5706	-8076.92	-8340.16	-8946.85	4925.93	22976.8	20975.8
76.6302	-4035.96	-6827.94	-10267.9	8041.92	19807.8	17508.6
76.6898	1019.6	-3534.1	-7294.78	12089.9	15973.2	12227
76.7494	5355.82	1114.23	-448.308	15919.9	12844.1	5865.53
76.8091	7727.19	6867.55	8271.88	18537.8	11197.3	-318.773
76.8687	7940.43	13504.9	16223.9	19524.7	10902.1	-4772
76.9283	6910.52	20395.6	21488.9	19161	11204.4	-6303.15
76.9879	6090.29	26360.5	23798.9	18130.3	11271.4	-4769.6
77.0476	6593.76	30155.3	24414.5	16984.5	10626.8	-1219.75
77.1072	8528.39	31301.1	25029.8	15747.2	9255.34	2629.18
77.1668	10989.7	30473	26491.8	13948.2	7497.38	5251.46
77.2264	12627.9	29040.8	28242.7	11188.1	5880.92	5964.5
77.2861	12403.7	28029.4	28878.9	7796.3	4992.34	5081.39
77.3457	10051.7	27303.6	27372.7	5068.13	5337.18	3637.35
77.4053	6034.66	25689.3	23964.5	4773.09	7213.77	2886.14
77.4649	1194.8	21993.4	19990.9	8156.72	10576.4	3731.64
77.5246	-3685.84	16179.7	16851.6	15034.7	14957.2	6289.87
77.5842	-8090.03	9770.54	14996.3	23637.3	19523.3	9785.16
77.6438	-11781.8	5122.33	13795	31313.8	23294.6	12938.6
77.7034	-14596.2	4087.66	12350.7	35747.1	25406.7	14675.9
77.7631	-16221.8	6966.57	10389.1	35872.9	25321	14755.7
77.8227	-16155	12397.6	8469.75	32065.2	22947.3	13832.3
77.8823	-13936.7	18065.6	7357.78	25635.6	18657.4	12942.4
77.9419	-9682.92	21704.2	7237.61	18172.9	13296	12755.2
78.0015	-4437.1	21879.1	7529.11	11089.5	8074.22	13147.1
78.0612	87.3838	18365.8	7393.29	5377.16	4309.64	13364.6
78.1208	2435.26	12186.3	6487.26	1383.19	2971.97	12605.6
78.1804	2365.78	5334.13	5227.84	-1368.07	4291.61	10635.9
78.24	1052.13	92.3995	4445.56	-3970.42	7577.96	8068.92
78.2997	298.202	-1908.29	4701.56	-7433.04	11458.2	6124.57
78.3593	1431.29	-491.39	5884.42	-11782.9	14408.5	5996.37
78.4189	4659.12	3024.77	7295.72	-15726.9	15364.8	8098.69
78.4785	9257.11	6675.25	8083.08	-17276	14134.1	11701.9
78.5382	14181	9011.83	7653.36	-14987.7	11391.4	15200.1
78.5978	18570.5	9766.43	5901.85	-8917.76	8309.13	16950.2
78.6574	21912.6	9588.63	3269.5	-577.678	6009.15	16146.3
78.7171	24013.3	9283.18	596.099	8030.85	5131.95	13176.2
78.7767	25008.6	9183.98	-1225.84	15470.4	5733.23	9287.83
78.8363	25372.4	9092.42	-1666.77	21300.4	7434.05	5854.88
78.8959	25812.8	8644.08	-774.726	25718.3	9724.63	3788.93
78.9556	26875.5	7629.76	984.13	28917.3	12166	3379.57
79.0152	28532.5	6066.84	3114.39	30699	14448.5	4439.74
79.0748	30090.6	4074.55	5373.87	30613.8	16290.7	6443.19
79.1344	30580.1	1801.57	7807.69	28409.4	17335.2	8482.21
79.194	29383.7	-504.012	10584.2	24442.1	17193.6	9350.1
79.2537	26617.1	-2388.43	13783.2	19704.8	15663	7971.55
79.3133	23050.4	-3250.22	17213.5	15459.9	12963.4	4103.6
79.3729	19702.8	-2607.08	20253.7	12657.4	9780.9	-1279.11
79.4325	17358.7	-409.768	21888.4	11546.6	6963.75	-6334.1
79.4922	16206.3	2820.07	21152.2	11719.6	5022.07	-9338.63
79.5518	15754.5	6181.78	17844.7	12472.6	3786.01	-9574.67
79.6114	15166	8870.68	13041.5	13184.3	2531.75	-7495.78
79.671	13796	10586.9	8816.96	13424.7	588.442	-4150.31
79.7307	11588.3	11584.5	7224.21	12957.2	-2020.99	-453.121
79.7903	8966.56	12357.8	9180.19	11766.6	-4397.4	3192.56
79.8499	6381.45	13252.9	14055.7	10225.6	-5251.51	6792.58
79.9095	4049.71	14293.3	20116.2	9082.02	-3726.77	10453.3
79.9692	2139.19	15280.7	25397.7	9113.6	-14.8142	14128.5
80.0288	1127.89	15997.3	28395.1	10555.3	4623.19	17448.2
80.0884	1746.75	16345.9	28351.2	12841.6	8443.05	19680.5
80.148	4347.48	16331.7	25261.3	14912.6	10021.8	19924.7
80.2077	8269.6	15904	19789.6	15901.3	8900.97	17582.4
80.2673	11825.7	14738.5	13120.7	15653.6	5779.08	12926
80.3269	13152.2	12196.2	6710.52	14679.2	2221.66	7328.16
80.3865	11293.7	7626.56	1945.65	13708	40.9072	2783.69
80.4462	6752.79	955.48	-245.174	13221	546.522	901.008
80.5058	1071.58	-6830.96	241.972	13312.6	3968.93	1947.09
80.5654	-4164.87	-13748.4	2524.26	13774.8	9294.64	4676.7
80.625	-8109.84	-17564.9	5011.7	14204.8	14702.8	7107.91
80.6847	-10775.5	-16865.2	6208.28	14032.1	18458.4	7762.98
80.7443	-12601.7	-11862.8	5711.17	12635.4	19773.8	6507.96
80.8039	-14029.4	-4399.09	4692.62	9622.89	19063.9	4471.25
80.8635	-15338	2955.07	5341.7	5182.03	17359.7	3184.71
80.9232	-16610.7	8194.02	9440.84	227.159	15401.7	3582.03
80.9828	-17633.2	10710.9	17028.1	-3812.32	13154.1	5487.36
81.0424	-17707.6	11151.3	26074.9	-5482.31	10166.3	7779.56
81.102	-15723.7	10550.3	33453.1	-3896.09	6393.85	9041.54
81.1617	-10687.2	9653.48	36508.7	844.737	2655.48	8291.72
81.2213	-2509.88	8917.19	34228.5	7522.33	280.141	5494.94
81.2809	7557.16	8875.41	27435.1	14108.5	250.352	1587.51
81.3405	17299.4	10143.2	18105.1	18515.6	2582.75	-1958.39
81.4002	24616.7	12862.2	8432.3	19516.7	6386.8	-3838.26
81.4598	28583.8	16269.9	150.25	17353.1	10409.2	-3515.75
81.5194	29770.2	19056.8	-5698.1	13552.4	13612.1	-1350.26
81.579	29647.9	20299.7	-8678.44	10037.7	15425.1	1773.11
81.6387	29604.1	20104	-8853.98	8054.53	15740.6	4986.41
81.6983	30292.9	19283.5	-6709.51	7646.17	14800.6	7782.5
81.7579	31591.9	18464.9	-3029.44	7966.01	13004	9954.84
81.8175	32960.9	17500.3	1290.09	8071.69	10727.6	11324.6
81.8772	33742.7	15713.6	5435.18	7615.78	8226.58	11535.6
81.9368	33234.4	12616.2	8812.72	6947.54	5767.41	10151.8
81.9964	30711.3	8389.56	11082.4	6746.19	3863.44	6992.17
82.056	25658.6	3810.86	12175.7	7497.9	3284.78	2492.84
82.1157	18211	-80.2887	12184.8	9206.68	4581.48	-2265.15
82.1753	9420.88	-2328.62	11119	11378.2	7445.86	-5996.9
82.2349	1028.51	-2332.75	8700.28	13224.5	10513.8	-7918.24
82.2945	-5256.91	-165.254	4490.85	13967.4	12017.9	-8193.18
82.3542	-8479.73	3281.45	-1538.97	13217.6	10932.8	-7726.41
82.4138	-8660.86	6600.75	-8385.14	11302.3	7712.17	-7365.68
82.4734	-6409.18	8618.29	-14007.7	9262.25	4003.89	-7081.32
82.533	-2395.33	9009.01	-16151.6	8339.87	1527.61	-5804.41
82.5927	2809.92	8294.19	-13546.6	9235.96	1001.25	-2095.11
82.6523	8426.01	7184.7	-6680.36	11638.2	1941.44	4775.99
82.7119	13154.8	5962.77	2424.37	14445.5	3317.02	14057.5
82.7715	15418.2	4430.81	11253.6	16464.2	4406.16	23543.7
82.8311	14117.4	2405.88	17993.4	17081.3	5107.17	30420.9
82.8908	9354.6	228.161	22130.7	16430.6	5618.9	32485.1
82.9504	2512.79	-1198.26	24182.5	15125.5	5997.75	29129.4
83.01	-4415.16	-851.929	24899.5	13867.2	6108.64	21639.5
83.0696	-9784.34	1826.31	24595.2	13198.2	5917.81	12618.7
83.1293	-12927.3	6548.79	23037.7	13350.4	5686.14	4834.78
83.1889	-14216.4	12236.6	19809.5	14148.7	5724.9	75.006
83.2485	-14616.9	17406.8	14771.3	14940.1	5938.36	-1378.94
83.3081	-15021	20735.8	8269.94	14780.3	5693.23	-487.437
83.3678	-15684.2	21481.2	1118.71	12923	4231.82	1327.17
83.4274	-16016.2	19627.7	-5567.74	9336.52	1354.85	2946.69
83.487	-14870.6	15769.4	-10639.2	4846.72	-2204.21	3919.2
83.5466	-11158.2	10916.4	-13246.2	737.644	-5057.77	4344.3
83.6063	-4462.59	6366.45	-13104.8	-1944.47	-5894.57	4484.52
83.6659	4665.54	3494.15	-10501	-2851.23	-4162.39	4469.85
83.7255	14804.9	3353.45	-6060.85	-2305.18	-255.965	4265.95
83.7852	24043.8	6121.93	-541.758	-915.786	4818.66	3881.3
83.8448	30488.4	10726.8	5186.34	787.851	9974.46	3533.62
83.9044	32844	15011.5	10150	2522.32	14389.5	3570.7
83.964	30888.4	16591.4	13558.8	4207.27	17567.7	4182.64
84.0237	25647	14009.4	15334.5	5897.96	19251.9	5222.52
84.0833	19084.5	7581.72	16347.7	7682.06	19414.2	6342.74
84.1429	13322	-550.269	17864.3	9540.59	18347.2	7324.13
84.2025	9754.66	-7240.54	20480.9	11228.1	16696.8	8256.81
84.2622	8536.14	-9620.32	23410.4	12347.6	15275.3	9368.88
84.3218	8721.78	-6294.65	24906.3	12641	14645.6	10641.3
84.3814	9030.53	2018.61	23600.4	12337.8	14757.3	11599.4
84.441	8748.3	12685.8	19717.5	12262.1	14918.7	11519
84.5006	8220.77	22122.4	15180.8	13435.2	14178.6	9890.52
84.5603	8598.44	27207.2	12461.4	16369.6	11919.1	6819.14
84.6199	10940.4	26509.9	13011.2	20496.5	8225.01	3039.4
84.6795	15270.9	20744.8	16276.4	24263.2	3870.07	-435.61
84.7391	20289	12208.7	19940.6	25943.4	8.44008	-2791.38
84.7988	24030.4	3562.66	21197.2	24681.4	-2249.89	-3696.5
84.8584	25024.8	-3321.04	18329.1	21001	-2173.93	-3281.62
84.918	23113.5	-7833.8	11642.9	16457.7	318.303	-1946.54
84.9776	19324.9	-10314.5	3236.25	12736.5	4506.92	-187.211
85.0373	15011.1	-11352.2	-4215.06	10837.4	8970.1	1462.75
85.0969	10974.9	-11223.2	-8838.12	10767	12068.3	2501.69
85.1565	7183.51	-9759.22	-10209.3	11721	12659.7	2624.17
85.2161	3233.95	-6637.16	-9015.49	12502.2	10660.1	1958.91
85.2758	-915.418	-1785.28	-6203.4	12033.8	7108.7	1132.28
85.3354	-4511.29	4263.58	-2368.95	9876.14	3678.52	991.08
85.395	-6355.77	10332.5	2198.79	6523.78	1915.01	2067.54
85.4546	-5757.94	14964.5	7036	3258.08	2609.58	4138.96
85.5143	-3398.12	17068.4	11213.5	1471.03	5547.53	6297.49
85.5739	-1248.9	16476.2	13614.3	1846.64	9653.95	7551.3
85.6335	-1383.87	13983	13720.3	3890.98	13496.6	7548.87
85.6931	-4444.86	10797.5	12276.2	6156.79	15885	6821.73
85.7528	-8977.67	7850.38	11256	7057.8	16357	6345.74
85.8124	-12262	5487.61	12893.7	5792.45	15293.8	6748.4
85.872	-12032.4	3684.87	18327.5	2840.56	13611.7	7783.07
85.9316	-7822.38	2423.62	26696.8	-246.299	12209.1	8483.9
85.9913	-1000.86	1875.8	35314.4	-1638	11447.8	7877
86.0509	6348.66	2347.65	40872.7	-186.263	10932.8	5723.46
86.1105	12688.6	4146.46	41010.6	3974.93	9789.7	2771.02
86.1701	17538.2	7402.4	35393.6	9464.01	7342.69	293.798
86.2298	21019.8	11733.1	25753.2	14292.8	3822.28	-708.569
86.2894	23086.5	15946.3	15003.3	16795.1	564.261	-90.1356
86.349	23176.6	18204.9	5926.55	16354.2	-619.92	1477.84
86.4086	20618	16896.6	169.92	13581.6	1413.81	3005.53
86.4683	15425.2	11748.5	-2051.97	9875.41	6273.53	3761.6
86.5279	8865.48	4308.28	-1540.8	6693.94	12077.2	3563.44
86.5875	3275.91	-2701.45	620.245	4983.38	16439.8	2771.34
86.6471	1178.64	-6797.92	3660.69	5015.29	17789.6	2142.01
86.7068	4161.48	-6913.44	7236.3	6565.42	16123	2577.2
86.7664	12101.4	-3549.01	11153.8	9205.72	12795.6	4767.89
86.826	23100.6	2023.89	14993.6	12471.5	9553.62	8782.15
86.8856	34134.4	8708.29	18035.7	15883.7	7582.02	13832.9
86.9453	42076.5	15826.8	19512	18867.9	7137.57	18489.3
87.0049	44737.2	22660.6	18999.1	20772.6	7870.68	21267.6
87.0645	41560	27966.7	16592.9	21045.9	9337.53	21260
87.1241	33731.2	30202.8	12857	19509	11223	18423.4
87.1838	23631.4	28412.7	8695.89	16525.1	13237.8	13389
87.2434	13858.5	23004.3	5289.85	12854.9	14975.6	7133.51
87.303	6318.37	15752.5	3941.32	9265.98	16041.8	744.821
87.3626	1861.52	9057.69	5608.94	6214.4	16297.5	-4654.59
87.4223	483.549	4941.08	10238	3837.67	15912.3	-8088.8
87.4819	1682.61	4294.83	16407.8	2254.41	15143.2	-9104.67
87.5415	4596.56	6503.15	21710	1851.6	13993.3	-8137.35
87.6011	7967.3	9550.74	23793.1	3214.4	12117.8	-6429.35
87.6608	10318.6	10770.1	21510.8	6729.17	9082.45	-5403.63
87.7204	10520.7	8200.59	15533.5	12128.6	4811.88	-5822.64
87.78	8441.35	1956.8	8118.4	18333.8	-95.6325	-7315.66
87.8396	5100.39	-5426.03	2134.11	23740.3	-4404.27	-8581.37
87.8993	2084.94	-10231.6	-235.806	26811.3	-6642.34	-8125.54
87.9589	587.605	-9810.83	1430.83	26657.2	-5739.58	-5022.35
88.0185	755.071	-4301.76	5548.87	23313.8	-1581.55	670.036
88.0781	1787.48	3455.85	9262.01	17616.4	4726.01	7945.74
88.1378	2622.77	9769.89	9852.2	10854.4	11077.5	15155.4
88.1974	2618.27	12329.1	6082.98	4441.31	15051.3	20462.3
88.257	1803.42	11212.9	-1234.1	-280.545	14901.5	22417
88.3166	652.06	8206.65	-9697.92	-2229.44	10442.3	20581.3
88.3762	-357.401	5275.03	-16469.5	-876.936	3370.52	15878.7
88.4359	-977.496	3487.28	-19459	3448.52	-3316.06	10306
88.4955	-1075.54	2973.39	-17917.3	9469.59	-6631.19	6017.16
88.5551	-324.666	3568.81	-12271.6	15356.3	-5028.09	4349.37
88.6148	1936.03	5291.21	-3615.61	19503.7	866.726	5438.52
88.6744	6374.2	8291.13	6680.33	21261.2	8620.56	8526.07
88.734	13005.7	12393.3	17028.4	21106.5	15254	12546.9
88.7936	20700.9	16782.2	25663.9	20126.2	18667.5	16466
88.8533	27360.7	20154.4	31048.5	19226	18449	19278.7
88.9129	30752	21354.8	32559.6	18680.2	15707.1	20004.3
88.9725	29548.7	20099.1	30953.8	18324.7	12157.8	17914.6
89.0321	23927.7	17303.9	28063.2	18089.3	9153.09	12948
89.0918	15409.9	14706.6	25766	18268.3	7212.2	5979.36
89.1514	6165.05	13919.9	24919.8	19229.3	6212.95	-1346.46
89.211	-1824.32	15444.7	25027.4	20816	5872.88	-7169.25
89.2706	-7299.42	18222.9	24867.5	22038.9	6125.11	-10143.3
89.3303	-9949.7	20103.3	23527	21400	7100.89	-9917.12
89.3899	-10326.7	19031.4	20970.6	17786.3	8856.04	-7163.36
89.4495	-9513.56	14314.3	17801.6	11358.8	11097.5	-3194.28
89.5091	-8526.06	7218.84	14634.2	3782.41	13160.2	606.239
89.5687	-7613.35	446.977	11693.2	-2480.65	14308.6	3176.68
89.6284	-5913.22	-3259.76	8940.54	-5502.74	14175.7	3902.21
89.688	-1896.86	-2615.93	6411.76	-4944.24	13002.9	2564.13
89.7476	5455.46	1475.3	4417.25	-2078.83	11449.9	-646.005
89.8072	15504.4	6396.36	3469.87	1200.11	10161.1	-4978.89
89.8669	25767	9213.77	3972.05	3676.65	9416.7	-9052.8
89.9265	33006.8	8225.94	5819.22	5414.5	9143	-11125.4
89.9861	34882.6	3775.04	8199.51	7386.31	9174.82	-9761.57
90.0457	31022.4	-2084.74	9848.17	10574.2	9504.69	-4621.57
90.1054	22911.6	-6764.68	9806.18	15219	10292.9	3165.25
90.165	12926.8	-8405.73	8155.39	20609.8	11664.8	11344.7
90.2246	3366.55	-6548.53	6075.95	25380.2	13481.1	17560.4
90.2843	-4036.77	-1975.11	4974.95	28017.2	15268.2	20459.3
90.3439	-8187.99	3959.44	5332.39	27416.4	16432.9	20172.7
90.4035	-8631.03	10003.1	6266.23	23318.7	16578.4	17900.3
90.4631	-5592.13	15284.9	6244.5	16529	15757.7	14996.9
90.5228	56.5091	19173.5	4370.3	8817.94	14441	12279.7
90.5824	7071.94	21043.7	1161.07	2410.96	13287.8	9973.7
90.642	14266.6	20387.3	-1813.07	-863.038	12821.5	8072.59
90.7016	20799.9	17285.8	-3032.35	-421.708	13183.5	6628.15
90.7612	26146.3	12774	-1960.52	2729.36	13986.1	5697.89
90.8209	29861	8598.82	836.173	6517.33	14353.4	5141.46
90.8805	31462.7	6370.65	4303.86	8926.77	13200	4620.85
90.9401	30582.1	6735.48	7724.43	9053.49	9805.06	3809.7
90.9997	27261.3	9217.2	11160.7	7403.63	4429.14	2645.59
91.0594	22087	12768.4	15267.5	5398.51	-1463.74	1321.37
91.119	16033.3	16465.7	20607.6	4484.65	-5738.77	95.3288
91.1786	10101.7	19765.1	26942.7	5511.47	-6709.94	-902.278
91.2382	5009.96	22234.4	33087.7	8535.35	-4163.95	-1674.83
91.2979	1113	23239.2	37460.2	12991.5	422.836	-2220.15
91.3575	-1420.19	21972.8	38953.1	17953.7	4656.65	-2392.03
91.4171	-2335.86	17937.1	37471.1	22386.9	6545.56	-1904.49
91.4767	-1204.54	11496.4	33841.3	25363.4	5496.61	-466.138
91.5364	2295.34	4088.82	29285.1	26231.1	2509.84	2045.11
91.596	7841.67	-2134	24841.8	24743.7	-468.59	5476.06
91.6556	14158.9	-5120.62	21035.3	21141.2	-1595.06	9393.95
91.7152	19328.9	-3812.44	17785.1	16148.9	-16.9306	13153.2
91.7749	21660	1298.69	14584	10828.9	3732.9	16015.6
91.8345	20502.4	8251.62	10874.3	6211.34	8019.08	17355.6
91.8941	16488.9	14384	6480.23	2845.32	10930.4	16914.9
91.9537	11083.3	17502	1809.41	669.049	11298.3	14989.5
92.0134	5854.38	16898.8	-2271.03	-646.495	9362.51	12348
92.073	1896.83	13632.4	-4766.4	-1100.45	6674.98	9863.88
92.1326	-370.332	9830.93	-4887.85	-114.351	5277.17	8030.56
92.1922	-1073.45	7377.8	-2284.51	2993.32	6627.18	6674.08
92.2519	-573.36	6862.82	2779.28	8231.98	10885.1	5069.01
92.3115	800.353	7530.54	9452.9	14504.2	16886.2	2378.1
92.3711	2814.98	8244.17	16571.6	20004.7	22702.5	-1794.45
92.4307	5193.06	8584.01	23108.8	23130.8	26421.2	-7058.64
92.4904	7494.12	9115.72	28492.6	23220.1	26796.7	-12275.7
92.55	9257.1	10667.6	32546	20665.2	23610.9	-15971.4
92.6096	10321	13358.3	35112.9	16500.2	17674.7	-16894.2
92.6692	11055.9	16357.2	35754.2	11887.3	10511.2	-14486.8
92.7289	12260.2	18485	33797.6	7803.03	3830.04	-9081.32
92.7885	14749.5	18976	28819	4903.85	-1030.42	-1839.8
92.8481	18847.8	17643.9	21162.1	3491.72	-3479.38	5592.37
92.9077	24092.3	14510.1	12133.6	3569.62	-3721.62	11605.4
92.9674	29271.3	9588.02	3680.54	5012.66	-2524.98	15219.6
93.027	32835	3262.74	-2309.18	7803.74	-835.517	16427.5
93.0866	33525.7	-3113.31	-4706.96	12009.5	604.876	16011.3
93.1462	30937.5	-7309.15	-3464.08	17462.2	1536.83	14927.7
93.2059	25685.6	-7311.78	640.013	23358.2	2246.03	13685.5
93.2655	19048.6	-2733.63	6596.54	28272.4	3310.88	12167.3
93.3251	12271.4	4686.71	13574.3	30735.5	5125.17	10010.7
93.3847	5999.14	11988.4	20779.3	30010.1	7522.59	7158.17
93.4444	255.86	16695.9	27001.4	26412.4	9871.85	4123.99
93.504	-4997.68	18073.9	30554.7	20972.2	11602.2	1752.62
93.5636	-9226.31	17123.2	30019.7	14791.1	12714.5	687.687
93.6232	-11210.9	15516.3	25317.4	8733.91	13771.4	939.546
93.6829	-9653.76	14374.1	18117.9	3649.81	15409.5	1917.11
93.7425	-4038.43	13669.6	11017.1	596.01	17817.8	2841.28
93.8021	4831.86	12498.6	6065.11	540.517	20617.5	3223.2
93.8617	14972.9	9848.41	3717.59	3597.64	23086	3042.93
93.9214	23895.6	5326.11	3034.83	8541.15	24430.4	2583.78
93.981	29489.6	-549.488	2776.2	13167.7	24006.2	2188.76
94.0406	30777.6	-6485.25	2440.81	15401.7	21532.4	2182.52
94.1002	28173.3	-10746.5	2481.52	14462.7	17295.2	2902.24
94.1599	23004.6	-11574.6	3680.67	11343	12165.8	4593.27
94.2195	16636.4	-7734.76	6326.27	8352.43	7292.7	7101.84
94.2791	9926.12	825.118	9791.38	7920.45	3671.53	9647.17
94.3387	3539.27	12509.8	12798.9	11263.4	1823.04	11084.7
94.3983	-1283.71	24378.8	14145	17533.7	1711.72	10603.9
94.458	-2491.83	33304.8	13482.4	24009.7	2812.66	8383.94
94.5176	1879.69	37362	11514.8	27384.4	4261.76	5582.5
94.5772	12218.8	36485.3	9462.3	25503.8	5108.46	3571.22
94.6368	26433.3	32006.3	8106.34	18560.8	4706.19	3009
94.6965	40449.6	25616.8	7256.79	8955.85	3021.7	3460.19
94.7561	49899.9	18613.3	6104.41	-55.8268	668.533	3869.61
94.8157	51998.5	11819	4091.55	-6037.23	-1422.16	3410.67
94.8753	46577	5884.53	1484.28	-8299.98	-2497.84	2034.27
94.9014	34529.7			-9027.17

[truncated: 24 more sheets: Fig 5G, Fig 5H, Fig 7A, Fig 7B, Fig 7C, Fig 7D, Fig 7E, Fig 7F, Fig 7G, Fig 7H, Fig 7I, sFig 1B, sFig 2A, sFig 2B, sFig 2C, sFig 2D, sFig 5A, sFig 5B, sFig 5C, sFig 6A …]
